# Supplementary material for: Propionic acid disrupts endocytosis, cell cycle, and cellular respiration in yeast
Source: BMC Res Notes. 2021 Aug 28;14:335. doi: 10.1186/s13104-021-05752-z (PMC8403364; doi:10.1186/s13104-021-05752-z)
Supplement: Supplementary file 2 — Additional file 2. Spreadsheet containing all raw data generated in our experiments and used for analysis in this manuscript. [file 13104_2021_5752_MOESM2_ESM.xlsx]

## Sheet: Endocytosis assay
Mean flourescence for all technical replicates							Means, relative to no-compound control
2-methyl-1-butanol	1-pentanol	Nonanal	Propionic acid	No-compound control			2-methyl-1-butanol	1-pentanol	Nonanal	Propionic acid
970.21	1091.95	1076.42	4770.33	842.87			1.20337	1.23725	1.43182	6.17634
986.43	1014.77	1177.06	2645.64	802.13			1.21749	1.07146	1.36006	4.61622
982.18	914.83	1243.23	7667.59	797.15			1.22505	1.08002	1.2111	5.8311
1698.3	1289.94	1721.47	5820.46	1047.08
1286.72	1137.82	1678.26	4553.85	1284.09
1182.42	1239.83	1255.75	5426.96	1091.82
1150.15	1178.43	1352.82	6261.88	1057.62
1559.54	1089.44	1400	6153.41	1060.01
1159.96	1143.69	1072.77	6003.86	1041.15

## Sheet: Cell cycle assay
	Percentage of cells in each cell cycle stage for all technical replicates
	1-pentanol	2-methyl-1-butanol	Nonanal	Propionic acid	Control
G1	55.5	50.63	37.9	58.65	27.96
G2	21.58	22.34	40.27	21.07	41.15
S	22.92	27.04	21.82	20.28	30.9
G1	54.99	54.26	34.91	61.35	36.89
G2	28.36	23.34	37.2	19.52	43.84
S	16.65	22.4	27.89	19.13	19.27
G1	56.22	28.66	21.39	59.09	31.98
G2	20.3	35.69	25.99	18.6	34.34
S	23.48	35.65	52.62	22.3	33.69
G1	55.29	55.56	29.83	53.97	24.56
G2	10.98	9.74	38.91	20.11	42.94
S	33.73	34.7	31.26	25.92	32.5
G1	58.75	56.47	30.34	51.6	27.95
G2	15.77	11.42	42.09	18.7	35.76
S	25.48	32.11	27.57	29.69	36.29
G1	56.22	55	31.51	50.62	29.03
G2	11.78	7.68	37.44	24.12	33.91
S	31.99	37.32	31.05	25.26	37.06
G1	52.94	50.77	26.07	46.18	25.62
G2	17.44	12.46	36.28	20.82	41.06
S	29.62	36.77	37.65	33	33.32
G1	42.42	50.48	23.68	51.3	18.29
G2	14.2	26.6	42.95	20.54	35.59
S	43.38	22.92	33.37	28.16	46.12
G1	51.65	54.4	22.84	45.27	11.95
G2	6.61	19.66	31.16	20.93	35.02
S	41.75	25.93	46	33.8	53.03

## Sheet: Cellular respiration assay
A570 values for first set of technical replicates
	Nonanal					Nonanal Control					Amyl alcohol					Amyl alcohol control					2-methyl-1-butanol					2-methyl-1-butanol control					Propionic acid					Propionic acid control					No cell nonanal		No cell AA		No cell 2M1B		No cell PA		No cell no compound
Time	A1	B1	C1	D1	E1	A2	B2	C2	D2	E2	A4	B4	C4	D4	E4	A5	B5	C5	D5	E5	A7	B7	C7	D7	E7	A8	B8	C8	D8	E8	A10	B10	C10	D10	E10	A11	B11	C11	D11	E11	A12	B12	C12	D12	E12	F12	G12	H12	H10
00:03:19	0.246	0.253	0.299	0.264	0.284	0.23	0.257	0.266	0.27	0.273	0.251	0.275	0.279	0.276	0.284	0.249	0.278	0.273	0.273	0.276	0.276	0.286	0.287	0.272	0.288	0.264	0.278	0.274	0.294	0.272	0.24	0.251	0.243	0.26	0.25	0.255	0.265	0.273	0.274	0.273	0.149	0.156	0.165	0.169	0.155	0.149	0.114	0.114	0.144
00:08:19	0.262	0.268	0.315	0.276	0.296	0.253	0.275	0.279	0.283	0.275	0.264	0.292	0.294	0.294	0.303	0.269	0.291	0.287	0.287	0.291	0.291	0.303	0.302	0.285	0.304	0.277	0.291	0.288	0.306	0.285	0.243	0.251	0.243	0.262	0.253	0.267	0.275	0.287	0.286	0.286	0.158	0.165	0.177	0.181	0.166	0.16	0.122	0.124	0.156
00:13:19	0.276	0.282	0.329	0.291	0.314	0.269	0.292	0.294	0.301	0.287	0.283	0.309	0.311	0.311	0.321	0.293	0.307	0.304	0.303	0.31	0.311	0.324	0.321	0.303	0.322	0.293	0.306	0.304	0.322	0.301	0.247	0.255	0.248	0.267	0.257	0.283	0.291	0.302	0.303	0.303	0.167	0.176	0.19	0.196	0.178	0.172	0.122	0.124	0.173
00:18:19	0.292	0.299	0.346	0.309	0.333	0.284	0.31	0.312	0.322	0.303	0.305	0.332	0.332	0.332	0.342	0.313	0.327	0.323	0.323	0.33	0.332	0.343	0.341	0.321	0.343	0.312	0.322	0.323	0.34	0.321	0.25	0.258	0.253	0.27	0.262	0.3	0.308	0.32	0.321	0.321	0.177	0.188	0.205	0.211	0.191	0.186	0.121	0.124	0.188
00:23:19	0.311	0.317	0.364	0.328	0.354	0.302	0.333	0.332	0.343	0.323	0.327	0.355	0.355	0.353	0.364	0.333	0.347	0.344	0.343	0.351	0.354	0.365	0.363	0.341	0.363	0.331	0.341	0.341	0.358	0.34	0.254	0.262	0.256	0.275	0.265	0.32	0.328	0.341	0.34	0.34	0.186	0.201	0.221	0.228	0.206	0.201	0.121	0.124	0.203
00:28:19	0.332	0.336	0.383	0.348	0.377	0.32	0.352	0.352	0.365	0.344	0.347	0.378	0.377	0.376	0.387	0.353	0.369	0.365	0.365	0.375	0.378	0.386	0.385	0.364	0.385	0.351	0.361	0.361	0.377	0.362	0.257	0.266	0.259	0.278	0.268	0.34	0.347	0.362	0.361	0.36	0.198	0.215	0.237	0.245	0.222	0.216	0.12	0.124	0.218
00:33:19	0.357	0.359	0.402	0.369	0.399	0.34	0.373	0.373	0.388	0.364	0.369	0.399	0.4	0.4	0.407	0.375	0.391	0.387	0.388	0.398	0.403	0.409	0.406	0.386	0.41	0.373	0.383	0.383	0.396	0.387	0.26	0.269	0.263	0.283	0.273	0.359	0.367	0.383	0.381	0.382	0.211	0.229	0.254	0.263	0.238	0.232	0.12	0.124	0.234
00:38:19	0.388	0.381	0.424	0.39	0.421	0.36	0.394	0.393	0.411	0.385	0.397	0.419	0.425	0.422	0.431	0.396	0.412	0.41	0.411	0.422	0.426	0.433	0.432	0.408	0.432	0.394	0.406	0.405	0.417	0.407	0.263	0.273	0.267	0.288	0.276	0.379	0.388	0.406	0.404	0.404	0.225	0.243	0.271	0.281	0.255	0.248	0.12	0.124	0.251
00:43:19	0.418	0.406	0.445	0.412	0.444	0.381	0.413	0.415	0.435	0.406	0.437	0.44	0.447	0.445	0.454	0.418	0.435	0.432	0.434	0.446	0.448	0.455	0.454	0.431	0.457	0.416	0.425	0.428	0.437	0.43	0.266	0.277	0.27	0.293	0.281	0.398	0.409	0.429	0.426	0.426	0.238	0.258	0.289	0.299	0.271	0.263	0.119	0.124	0.267
00:48:19	0.449	0.439	0.465	0.434	0.468	0.405	0.435	0.436	0.458	0.427	0.441	0.463	0.47	0.469	0.476	0.441	0.458	0.453	0.456	0.469	0.47	0.476	0.475	0.454	0.479	0.438	0.447	0.449	0.458	0.45	0.27	0.282	0.274	0.297	0.284	0.418	0.43	0.451	0.449	0.448	0.252	0.273	0.306	0.318	0.287	0.278	0.119	0.124	0.284
00:53:19	0.46	0.465	0.486	0.455	0.491	0.434	0.455	0.457	0.481	0.446	0.451	0.489	0.493	0.492	0.498	0.463	0.48	0.475	0.479	0.492	0.492	0.498	0.497	0.477	0.503	0.459	0.469	0.47	0.48	0.472	0.274	0.285	0.279	0.301	0.289	0.438	0.451	0.474	0.471	0.469	0.266	0.288	0.323	0.336	0.303	0.293	0.118	0.125	0.299
00:58:19	0.477	0.492	0.507	0.477	0.513	0.47	0.472	0.479	0.504	0.466	0.471	0.505	0.515	0.515	0.52	0.484	0.5	0.498	0.502	0.516	0.515	0.521	0.518	0.499	0.525	0.481	0.489	0.499	0.5	0.494	0.278	0.289	0.283	0.305	0.292	0.457	0.472	0.496	0.493	0.491	0.281	0.303	0.34	0.354	0.318	0.307	0.118	0.125	0.316
01:03:19	0.497	0.521	0.529	0.499	0.535	0.476	0.49	0.499	0.526	0.487	0.492	0.518	0.54	0.534	0.543	0.505	0.521	0.519	0.523	0.538	0.538	0.541	0.54	0.521	0.547	0.501	0.511	0.519	0.52	0.515	0.282	0.292	0.287	0.31	0.297	0.478	0.493	0.519	0.514	0.512	0.294	0.318	0.357	0.371	0.334	0.323	0.118	0.125	0.332
01:08:19	0.519	0.537	0.551	0.521	0.557	0.498	0.505	0.519	0.547	0.507	0.511	0.539	0.57	0.561	0.565	0.526	0.543	0.541	0.544	0.56	0.56	0.565	0.563	0.544	0.569	0.522	0.532	0.539	0.541	0.536	0.286	0.296	0.29	0.314	0.302	0.498	0.513	0.541	0.536	0.533	0.308	0.333	0.374	0.389	0.349	0.338	0.118	0.125	0.347
01:13:19	0.539	0.53	0.578	0.548	0.579	0.52	0.522	0.539	0.569	0.525	0.531	0.557	0.571	0.583	0.588	0.547	0.564	0.562	0.567	0.582	0.584	0.585	0.585	0.566	0.59	0.541	0.552	0.558	0.561	0.558	0.289	0.3	0.294	0.318	0.306	0.518	0.532	0.562	0.556	0.553	0.321	0.348	0.391	0.406	0.364	0.353	0.117	0.126	0.363
01:18:19	0.558	0.546	0.613	0.583	0.599	0.538	0.54	0.556	0.589	0.541	0.551	0.577	0.587	0.585	0.611	0.567	0.585	0.583	0.587	0.604	0.62	0.607	0.606	0.586	0.612	0.561	0.572	0.578	0.58	0.577	0.293	0.304	0.298	0.323	0.31	0.541	0.552	0.584	0.577	0.573	0.336	0.363	0.407	0.423	0.38	0.368	0.118	0.126	0.378
01:23:19	0.576	0.566	0.674	0.675	0.619	0.554	0.564	0.569	0.607	0.557	0.571	0.597	0.616	0.607	0.632	0.587	0.604	0.603	0.607	0.625	0.681	0.627	0.626	0.607	0.632	0.579	0.591	0.596	0.599	0.597	0.297	0.308	0.302	0.327	0.315	0.577	0.571	0.605	0.597	0.592	0.349	0.377	0.423	0.44	0.395	0.383	0.118	0.126	0.393
01:28:19	0.592	0.583	0.637	0.614	0.638	0.566	0.587	0.583	0.621	0.572	0.592	0.618	0.635	0.626	0.653	0.607	0.624	0.622	0.627	0.646	0.674	0.649	0.646	0.626	0.652	0.598	0.61	0.615	0.617	0.616	0.3	0.312	0.307	0.332	0.32	0.577	0.588	0.626	0.616	0.611	0.362	0.392	0.439	0.456	0.41	0.398	0.118	0.127	0.407
01:33:19	0.607	0.601	0.654	0.629	0.659	0.577	0.607	0.653	0.633	0.58	0.612	0.641	0.653	0.641	0.672	0.625	0.643	0.642	0.647	0.665	0.668	0.67	0.667	0.645	0.672	0.615	0.628	0.632	0.635	0.633	0.304	0.315	0.31	0.335	0.322	0.591	0.605	0.647	0.633	0.627	0.375	0.406	0.455	0.472	0.425	0.412	0.118	0.127	0.422
01:38:19	0.622	0.619	0.672	0.646	0.686	0.59	0.625	0.631	0.65	0.593	0.632	0.661	0.672	0.661	0.691	0.641	0.661	0.66	0.666	0.684	0.681	0.697	0.689	0.662	0.692	0.628	0.645	0.648	0.65	0.65	0.308	0.319	0.313	0.339	0.327	0.614	0.623	0.669	0.649	0.644	0.389	0.42	0.47	0.488	0.44	0.427	0.119	0.127	0.436
01:43:19	0.634	0.634	0.688	0.664	0.793	0.605	0.64	0.647	0.669	0.614	0.655	0.679	0.69	0.679	0.712	0.655	0.679	0.678	0.684	0.703	0.7	0.706	0.711	0.678	0.715	0.637	0.661	0.664	0.665	0.665	0.312	0.323	0.317	0.343	0.329	0.645	0.638	0.71	0.665	0.66	0.401	0.434	0.485	0.504	0.454	0.441	0.119	0.128	0.45
01:48:19	0.645	0.651	0.702	0.677	0.709	0.621	0.654	0.661	0.69	0.629	0.674	0.696	0.708	0.696	0.733	0.689	0.696	0.695	0.702	0.722	0.718	0.717	0.711	0.689	0.736	0.649	0.678	0.679	0.679	0.679	0.315	0.326	0.32	0.346	0.333	0.653	0.644	0.737	0.681	0.675	0.414	0.448	0.5	0.52	0.468	0.455	0.12	0.128	0.464
01:53:19	0.658	0.665	0.717	0.691	0.729	0.637	0.667	0.676	0.705	0.646	0.695	0.715	0.727	0.716	0.755	0.679	0.712	0.711	0.719	0.74	0.736	0.736	0.73	0.704	0.745	0.664	0.689	0.692	0.691	0.687	0.319	0.329	0.325	0.35	0.336	0.666	0.66	0.733	0.694	0.684	0.426	0.462	0.515	0.535	0.482	0.469	0.12	0.129	0.477
01:58:19	0.67	0.679	0.731	0.707	0.747	0.654	0.68	0.693	0.721	0.663	0.713	0.731	0.745	0.738	0.758	0.702	0.726	0.726	0.738	0.771	0.754	0.751	0.747	0.72	0.757	0.683	0.702	0.706	0.691	0.698	0.322	0.333	0.328	0.353	0.34	0.682	0.675	0.722	0.704	0.696	0.439	0.476	0.529	0.55	0.496	0.482	0.121	0.13	0.491
02:03:19	0.683	0.692	0.746	0.721	0.754	0.671	0.693	0.708	0.739	0.676	0.73	0.748	0.762	0.756	0.763	0.711	0.739	0.746	0.755	0.814	0.772	0.768	0.765	0.735	0.775	0.699	0.714	0.718	0.721	0.715	0.326	0.335	0.331	0.357	0.343	0.696	0.688	0.739	0.717	0.709	0.451	0.489	0.544	0.565	0.509	0.495	0.121	0.131	0.504
02:08:19	0.696	0.706	0.76	0.736	0.767	0.69	0.709	0.723	0.753	0.692	0.748	0.766	0.781	0.773	0.785	0.727	0.754	0.75	0.799	0.799	0.791	0.788	0.783	0.749	0.792	0.71	0.737	0.732	0.735	0.738	0.33	0.339	0.335	0.36	0.346	0.713	0.702	0.754	0.735	0.721	0.463	0.503	0.558	0.579	0.523	0.508	0.123	0.131	0.517
02:13:19	0.71	0.719	0.775	0.75	0.782	0.708	0.724	0.737	0.769	0.705	0.764	0.782	0.797	0.788	0.799	0.739	0.772	0.78	0.781	0.799	0.807	0.805	0.8	0.763	0.81	0.727	0.745	0.748	0.745	0.749	0.333	0.342	0.338	0.364	0.35	0.735	0.717	0.769	0.755	0.735	0.475	0.516	0.572	0.594	0.537	0.52	0.124	0.132	0.53
02:18:19	0.726	0.732	0.789	0.763	0.798	0.726	0.738	0.752	0.786	0.721	0.78	0.799	0.815	0.805	0.816	0.751	0.784	0.778	0.788	0.811	0.824	0.823	0.818	0.78	0.828	0.742	0.761	0.763	0.764	0.766	0.337	0.346	0.341	0.368	0.354	0.754	0.731	0.786	0.761	0.751	0.487	0.529	0.586	0.608	0.55	0.532	0.125	0.134	0.542
02:23:19	0.74	0.745	0.804	0.777	0.812	0.744	0.754	0.768	0.801	0.737	0.795	0.815	0.832	0.822	0.833	0.767	0.8	0.795	0.801	0.828	0.84	0.84	0.836	0.795	0.846	0.757	0.775	0.779	0.78	0.781	0.341	0.349	0.345	0.372	0.357	0.779	0.746	0.81	0.776	0.765	0.498	0.542	0.599	0.622	0.563	0.543	0.127	0.135	0.555
02:28:19	0.754	0.759	0.818	0.79	0.826	0.763	0.769	0.782	0.817	0.749	0.809	0.833	0.849	0.838	0.848	0.783	0.817	0.81	0.815	0.846	0.856	0.857	0.853	0.81	0.863	0.772	0.792	0.794	0.797	0.797	0.344	0.352	0.348	0.376	0.36	0.781	0.76	0.836	0.79	0.78	0.51	0.555	0.613	0.635	0.576	0.555	0.128	0.136	0.567
02:33:19	0.768	0.771	0.833	0.804	0.84	0.78	0.785	0.798	0.832	0.766	0.822	0.847	0.862	0.852	0.863	0.799	0.832	0.822	0.831	0.86	0.871	0.873	0.868	0.825	0.879	0.788	0.807	0.809	0.812	0.814	0.348	0.355	0.352	0.379	0.363	0.795	0.775	0.854	0.804	0.796	0.521	0.568	0.626	0.649	0.589	0.567	0.13	0.138	0.579
02:38:19	0.782	0.786	0.847	0.819	0.855	0.798	0.8	0.814	0.85	0.78	0.834	0.863	0.878	0.867	0.879	0.814	0.847	0.838	0.847	0.879	0.886	0.89	0.884	0.84	0.895	0.802	0.822	0.825	0.827	0.829	0.352	0.359	0.355	0.383	0.367	0.823	0.79	0.865	0.82	0.811	0.533	0.581	0.639	0.663	0.602	0.578	0.132	0.139	0.591
02:43:19	0.796	0.801	0.862	0.834	0.869	0.816	0.816	0.828	0.868	0.795	0.846	0.878	0.893	0.882	0.892	0.83	0.861	0.853	0.862	0.895	0.901	0.904	0.9	0.855	0.91	0.816	0.838	0.841	0.842	0.844	0.356	0.362	0.358	0.387	0.371	0.841	0.804	0.884	0.837	0.826	0.544	0.593	0.652	0.676	0.614	0.589	0.133	0.141	0.603
02:48:19	0.809	0.815	0.878	0.844	0.882	0.834	0.831	0.844	0.88	0.809	0.858	0.893	0.908	0.897	0.907	0.846	0.876	0.868	0.878	0.912	0.914	0.92	0.914	0.869	0.925	0.831	0.854	0.857	0.858	0.86	0.36	0.366	0.362	0.391	0.374	0.856	0.819	0.903	0.853	0.839	0.555	0.605	0.664	0.689	0.626	0.6	0.135	0.143	0.614
02:53:19	0.824	0.83	0.894	0.857	0.897	0.852	0.847	0.861	0.895	0.825	0.869	0.907	0.923	0.912	0.921	0.861	0.892	0.883	0.894	0.927	0.927	0.934	0.929	0.883	0.938	0.847	0.87	0.872	0.873	0.875	0.363	0.369	0.365	0.395	0.378	0.869	0.834	0.921	0.871	0.856	0.566	0.617	0.677	0.702	0.638	0.611	0.137	0.144	0.625
02:58:19	0.839	0.845	0.908	0.873	0.91	0.87	0.862	0.874	0.911	0.839	0.88	0.922	0.936	0.926	0.934	0.877	0.908	0.899	0.908	0.943	0.941	0.949	0.943	0.898	0.953	0.861	0.885	0.889	0.889	0.891	0.367	0.371	0.368	0.399	0.381	0.884	0.848	0.938	0.888	0.872	0.577	0.629	0.689	0.715	0.65	0.622	0.138	0.146	0.637
03:03:19	0.853	0.86	0.923	0.887	0.926	0.888	0.878	0.889	0.927	0.856	0.892	0.937	0.951	0.941	0.947	0.894	0.925	0.915	0.925	0.96	0.953	0.962	0.958	0.914	0.967	0.877	0.902	0.906	0.906	0.907	0.371	0.375	0.372	0.403	0.384	0.9	0.863	0.955	0.902	0.887	0.587	0.641	0.702	0.727	0.662	0.632	0.14	0.148	0.648
03:08:19	0.866	0.875	0.939	0.9	0.941	0.905	0.893	0.904	0.942	0.871	0.903	0.95	0.965	0.955	0.961	0.91	0.941	0.931	0.94	0.975	0.966	0.976	0.971	0.93	0.981	0.89	0.919	0.921	0.92	0.923	0.374	0.378	0.375	0.406	0.387	0.924	0.877	0.972	0.921	0.901	0.597	0.653	0.714	0.74	0.673	0.643	0.142	0.15	0.659
03:13:19	0.88	0.89	0.955	0.914	0.955	0.924	0.908	0.921	0.958	0.885	0.915	0.965	0.979	0.969	0.973	0.924	0.957	0.946	0.956	0.992	0.978	0.988	0.984	0.945	0.995	0.908	0.935	0.937	0.937	0.939	0.378	0.382	0.378	0.41	0.391	0.939	0.891	0.987	0.934	0.915	0.608	0.664	0.726	0.752	0.684	0.654	0.144	0.152	0.67
03:18:19	0.891	0.905	0.971	0.928	0.97	0.941	0.927	0.936	0.974	0.901	0.926	0.978	0.991	0.981	0.985	0.941	0.972	0.961	0.972	1.008	0.991	1.001	0.998	0.96	1.009	0.921	0.95	0.954	0.953	0.955	0.382	0.384	0.382	0.414	0.394	0.96	0.906	1.002	0.953	0.931	0.618	0.676	0.737	0.765	0.695	0.664	0.146	0.153	0.68
03:23:19	0.905	0.922	0.986	0.945	0.984	0.959	0.951	0.953	0.99	0.918	0.937	0.992	1.004	0.994	0.998	0.955	0.989	0.976	0.989	1.024	1.002	1.013	1.011	0.975	1.024	0.939	0.967	0.97	0.969	0.972	0.385	0.388	0.385	0.418	0.397	0.972	0.92	1.019	0.965	0.946	0.628	0.687	0.749	0.776	0.706	0.674	0.149	0.155	0.691
03:28:19	0.917	0.938	1.002	0.955	0.999	0.977	0.971	0.967	1.005	0.931	0.948	1.004	1.016	1.008	1.01	0.974	1.004	0.991	1.004	1.04	1.014	1.025	1.025	0.991	1.038	0.952	0.983	0.986	0.984	0.988	0.389	0.391	0.388	0.421	0.401	0.989	0.935	1.035	0.983	0.961	0.638	0.698	0.761	0.788	0.717	0.684	0.151	0.157	0.701
03:33:19	0.93	0.953	1.017	0.969	1.013	0.995	0.986	0.982	1.022	0.947	0.959	1.017	1.029	1.02	1.024	0.99	1.021	1.006	1.019	1.056	1.027	1.038	1.037	1.006	1.051	0.969	0.999	1.004	1	1.004	0.392	0.394	0.391	0.425	0.404	1.02	0.949	1.052	0.997	0.976	0.648	0.709	0.772	0.8	0.727	0.694	0.153	0.159	0.711
03:38:19	0.943	0.969	1.033	0.984	1.029	1.015	0.998	0.999	1.037	0.96	0.971	1.03	1.04	1.031	1.036	1.004	1.037	1.021	1.035	1.073	1.039	1.049	1.05	1.022	1.065	0.981	1.015	1.02	1.017	1.02	0.396	0.397	0.394	0.428	0.407	1.038	0.964	1.069	1.013	0.989	0.658	0.72	0.783	0.812	0.737	0.704	0.156	0.161	0.722
03:43:19	0.956	0.986	1.049	0.997	1.043	1.033	1.015	1.014	1.054	0.976	0.981	1.043	1.052	1.044	1.048	1.022	1.053	1.036	1.051	1.089	1.051	1.061	1.063	1.037	1.079	0.999	1.031	1.036	1.032	1.039	0.399	0.4	0.397	0.432	0.41	1.056	0.977	1.085	1.028	1.006	0.668	0.731	0.794	0.823	0.748	0.713	0.158	0.163	0.731
03:48:19	0.969	1.001	1.063	1.014	1.057	1.051	1.032	1.028	1.071	0.989	0.992	1.055	1.063	1.055	1.061	1.04	1.069	1.05	1.067	1.105	1.062	1.073	1.077	1.052	1.095	1.012	1.047	1.053	1.048	1.053	0.402	0.403	0.4	0.436	0.414	1.064	0.993	1.103	1.045	1.021	0.677	0.742	0.805	0.834	0.758	0.723	0.16	0.165	0.741
03:53:19	0.981	1.016	1.08	1.024	1.072	1.07	1.048	1.044	1.088	1.006	1.002	1.067	1.074	1.067	1.073	1.055	1.085	1.065	1.083	1.121	1.073	1.086	1.09	1.067	1.109	1.028	1.063	1.07	1.065	1.071	0.406	0.406	0.403	0.439	0.416	1.088	1.007	1.119	1.061	1.037	0.687	0.752	0.816	0.846	0.768	0.732	0.163	0.166	0.751
03:58:19	0.994	1.032	1.095	1.041	1.087	1.088	1.061	1.062	1.105	1.025	1.013	1.079	1.087	1.078	1.086	1.072	1.102	1.082	1.098	1.139	1.086	1.097	1.103	1.084	1.123	1.042	1.079	1.087	1.08	1.085	0.41	0.408	0.406	0.442	0.42	1.115	1.021	1.134	1.077	1.051	0.696	0.763	0.827	0.857	0.778	0.741	0.165	0.168	0.76
04:03:19	1.006	1.047	1.112	1.053	1.101	1.107	1.08	1.083	1.121	1.038	1.024	1.091	1.097	1.089	1.099	1.089	1.117	1.095	1.114	1.155	1.098	1.108	1.116	1.098	1.136	1.056	1.095	1.103	1.097	1.101	0.413	0.411	0.409	0.446	0.423	1.13	1.036	1.151	1.094	1.066	0.705	0.773	0.838	0.868	0.788	0.75	0.167	0.17	0.77
04:08:19	1.018	1.064	1.127	1.068	1.117	1.126	1.096	1.095	1.138	1.059	1.034	1.102	1.108	1.1	1.112	1.105	1.134	1.11	1.13	1.172	1.109	1.119	1.129	1.113	1.148	1.07	1.112	1.121	1.113	1.119	0.416	0.414	0.412	0.449	0.426	1.14	1.05	1.167	1.111	1.082	0.714	0.783	0.848	0.878	0.798	0.759	0.17	0.172	0.779
04:13:19	1.03	1.079	1.145	1.085	1.132	1.145	1.115	1.11	1.154	1.076	1.044	1.113	1.119	1.11	1.124	1.123	1.15	1.125	1.145	1.19	1.121	1.131	1.143	1.129	1.16	1.087	1.128	1.137	1.129	1.134	0.419	0.417	0.415	0.453	0.429	1.161	1.064	1.182	1.127	1.096	0.724	0.793	0.859	0.889	0.808	0.768	0.172	0.174	0.788
04:18:19	1.042	1.096	1.161	1.098	1.148	1.165	1.131	1.127	1.171	1.09	1.054	1.123	1.13	1.121	1.137	1.139	1.166	1.141	1.161	1.206	1.131	1.143	1.156	1.145	1.174	1.104	1.145	1.155	1.146	1.15	0.423	0.419	0.417	0.456	0.432	1.179	1.078	1.198	1.145	1.112	0.733	0.803	0.869	0.899	0.817	0.777	0.174	0.176	0.797
04:23:19	1.054	1.111	1.177	1.113	1.163	1.182	1.149	1.148	1.188	1.11	1.063	1.134	1.14	1.131	1.149	1.158	1.184	1.155	1.177	1.223	1.142	1.155	1.169	1.159	1.185	1.115	1.162	1.173	1.162	1.166	0.426	0.422	0.421	0.459	0.435	1.189	1.093	1.214	1.161	1.126	0.741	0.813	0.879	0.91	0.827	0.786	0.176	0.177	0.806
04:28:19	1.067	1.127	1.193	1.131	1.178	1.202	1.162	1.17	1.204	1.123	1.074	1.145	1.15	1.141	1.162	1.176	1.2	1.17	1.193	1.238	1.153	1.166	1.181	1.174	1.197	1.134	1.178	1.19	1.18	1.185	0.429	0.425	0.424	0.463	0.438	1.214	1.107	1.231	1.177	1.143	0.75	0.823	0.889	0.92	0.836	0.794	0.178	0.179	0.815
04:33:19	1.077	1.142	1.211	1.142	1.193	1.22	1.182	1.182	1.221	1.141	1.084	1.155	1.161	1.151	1.175	1.194	1.217	1.184	1.209	1.254	1.163	1.176	1.193	1.189	1.207	1.144	1.196	1.208	1.196	1.2	0.433	0.427	0.427	0.466	0.441	1.217	1.12	1.248	1.195	1.159	0.758	0.833	0.899	0.93	0.846	0.803	0.181	0.181	0.824
04:38:19	1.09	1.157	1.228	1.159	1.208	1.238	1.2	1.197	1.241	1.155	1.093	1.165	1.171	1.16	1.186	1.21	1.232	1.2	1.227	1.274	1.174	1.188	1.205	1.206	1.22	1.16	1.213	1.226	1.217	1.218	0.436	0.43	0.43	0.469	0.444	1.232	1.135	1.264	1.212	1.176	0.766	0.842	0.909	0.94	0.855	0.811	0.183	0.183	0.833
04:43:19	1.102	1.173	1.245	1.172	1.226	1.257	1.215	1.216	1.257	1.171	1.103	1.175	1.18	1.171	1.199	1.228	1.25	1.213	1.242	1.288	1.185	1.199	1.216	1.22	1.231	1.18	1.228	1.243	1.23	1.235	0.439	0.433	0.433	0.472	0.448	1.268	1.15	1.282	1.233	1.189	0.775	0.852	0.918	0.95	0.864	0.819	0.185	0.185	0.841
04:48:19	1.113	1.188	1.263	1.187	1.243	1.278	1.234	1.237	1.274	1.197	1.112	1.185	1.19	1.18	1.212	1.246	1.267	1.23	1.259	1.306	1.196	1.209	1.228	1.236	1.241	1.192	1.247	1.263	1.249	1.253	0.443	0.436	0.436	0.476	0.451	1.273	1.166	1.298	1.246	1.206	0.783	0.861	0.928	0.96	0.872	0.827	0.187	0.187	0.85
04:53:19	1.126	1.202	1.28	1.203	1.257	1.296	1.25	1.254	1.293	1.214	1.121	1.195	1.2	1.19	1.225	1.264	1.285	1.243	1.273	1.32	1.208	1.22	1.239	1.249	1.252	1.207	1.265	1.278	1.263	1.27	0.446	0.438	0.439	0.479	0.454	1.286	1.18	1.317	1.264	1.224	0.791	0.87	0.937	0.97	0.881	0.835	0.189	0.189	0.858
04:58:19	1.138	1.217	1.297	1.22	1.276	1.315	1.268	1.269	1.311	1.239	1.131	1.205	1.21	1.199	1.237	1.283	1.301	1.261	1.293	1.338	1.22	1.229	1.25	1.267	1.262	1.226	1.282	1.299	1.282	1.287	0.449	0.441	0.441	0.483	0.457	1.304	1.195	1.333	1.283	1.241	0.799	0.88	0.947	0.979	0.89	0.843	0.192	0.19	0.866
05:03:19	1.149	1.233	1.315	1.234	1.289	1.333	1.284	1.287	1.33	1.253	1.14	1.214	1.219	1.208	1.25	1.298	1.319	1.277	1.306	1.354	1.232	1.239	1.261	1.284	1.274	1.24	1.296	1.318	1.298	1.307	0.452	0.444	0.444	0.486	0.46	1.317	1.21	1.347	1.302	1.263	0.808	0.889	0.956	0.989	0.899	0.851	0.194	0.192	0.874
05:08:19	1.159	1.25	1.334	1.25	1.305	1.351	1.302	1.308	1.35	1.276	1.15	1.223	1.229	1.218	1.263	1.317	1.337	1.291	1.323	1.373	1.243	1.25	1.271	1.3	1.285	1.256	1.317	1.337	1.315	1.325	0.456	0.447	0.447	0.489	0.464	1.335	1.231	1.367	1.319	1.275	0.816	0.898	0.965	0.998	0.907	0.859	0.196	0.194	0.882
05:13:19	1.171	1.264	1.352	1.266	1.32	1.37	1.322	1.33	1.369	1.291	1.159	1.232	1.239	1.228	1.276	1.336	1.355	1.307	1.341	1.388	1.256	1.26	1.282	1.315	1.295	1.275	1.334	1.359	1.336	1.343	0.459	0.449	0.45	0.492	0.467	1.347	1.241	1.384	1.336	1.29	0.823	0.907	0.974	1.007	0.916	0.866	0.198	0.196	0.89
05:18:19	1.183	1.279	1.37	1.285	1.337	1.389	1.337	1.356	1.389	1.316	1.168	1.241	1.248	1.237	1.289	1.354	1.371	1.321	1.359	1.405	1.266	1.27	1.293	1.331	1.311	1.29	1.349	1.375	1.352	1.361	0.462	0.451	0.452	0.495	0.47	1.379	1.259	1.404	1.354	1.309	0.831	0.915	0.983	1.016	0.924	0.875	0.2	0.198	0.898
05:23:19	1.194	1.294	1.39	1.299	1.357	1.408	1.357	1.366	1.408	1.331	1.177	1.25	1.258	1.246	1.302	1.375	1.389	1.338	1.375	1.42	1.275	1.279	1.303	1.347	1.32	1.304	1.372	1.391	1.368	1.379	0.465	0.454	0.455	0.499	0.472	1.387	1.271	1.423	1.374	1.328	0.839	0.924	0.992	1.025	0.932	0.882	0.203	0.2	0.906
05:28:19	1.205	1.311	1.414	1.313	1.379	1.427	1.373	1.386	1.43	1.354	1.186	1.258	1.267	1.255	1.315	1.395	1.405	1.353	1.391	1.441	1.284	1.289	1.314	1.365	1.331	1.325	1.393	1.419	1.388	1.397	0.468	0.456	0.458	0.502	0.475	1.407	1.291	1.437	1.392	1.346	0.846	0.933	1.001	1.035	0.941	0.89	0.205	0.202	0.913
05:33:19	1.217	1.325	1.432	1.331	1.388	1.446	1.391	1.406	1.451	1.381	1.194	1.267	1.276	1.263	1.327	1.414	1.425	1.37	1.412	1.459	1.293	1.298	1.325	1.383	1.343	1.336	1.407	1.432	1.406	1.414	0.47	0.459	0.46	0.505	0.479	1.426	1.308	1.458	1.411	1.362	0.854	0.942	1.009	1.043	0.949	0.897	0.207	0.203	0.921
05:38:19	1.228	1.341	1.447	1.351	1.406	1.464	1.408	1.425	1.474	1.393	1.203	1.276	1.285	1.272	1.339	1.433	1.442	1.386	1.429	1.477	1.303	1.309	1.335	1.399	1.356	1.353	1.425	1.45	1.427	1.434	0.474	0.461	0.463	0.509	0.482	1.441	1.324	1.475	1.432	1.382	0.862	0.95	1.018	1.052	0.957	0.904	0.21	0.205	0.928
05:43:19	1.239	1.357	1.47	1.366	1.42	1.485	1.426	1.459	1.494	1.417	1.212	1.284	1.293	1.281	1.353	1.457	1.465	1.403	1.454	1.494	1.312	1.319	1.346	1.415	1.368	1.374	1.45	1.473	1.445	1.452	0.476	0.463	0.466	0.512	0.485	1.454	1.341	1.497	1.452	1.401	0.869	0.958	1.026	1.06	0.964	0.912	0.212	0.207	0.936
05:48:19	1.25	1.372	1.493	1.383	1.44	1.503	1.442	1.467	1.513	1.439	1.222	1.293	1.302	1.29	1.367	1.475	1.481	1.42	1.466	1.514	1.323	1.329	1.356	1.432	1.379	1.392	1.463	1.497	1.465	1.472	0.48	0.466	0.469	0.515	0.488	1.48	1.361	1.514	1.472	1.419	0.876	0.967	1.035	1.069	0.972	0.92	0.214	0.209	0.943
05:53:19	1.262	1.388	1.524	1.4	1.456	1.522	1.459	1.499	1.54	1.456	1.23	1.301	1.312	1.298	1.38	1.494	1.5	1.435	1.486	1.532	1.332	1.338	1.367	1.451	1.39	1.405	1.488	1.515	1.485	1.491	0.483	0.469	0.471	0.519	0.491	1.499	1.375	1.532	1.492	1.436	0.883	0.975	1.043	1.077	0.98	0.927	0.216	0.211	0.95
05:58:19	1.272	1.404	1.534	1.42	1.475	1.54	1.477	1.512	1.561	1.481	1.239	1.31	1.32	1.307	1.392	1.517	1.525	1.453	1.504	1.55	1.344	1.348	1.377	1.471	1.405	1.426	1.512	1.539	1.511	1.511	0.485	0.471	0.474	0.522	0.493	1.532	1.396	1.553	1.512	1.454	0.89	0.983	1.051	1.086	0.988	0.934	0.219	0.213	0.957
06:03:19	1.283	1.419	1.562	1.433	1.495	1.56	1.494	1.53	1.584	1.504	1.246	1.317	1.329	1.315	1.406	1.534	1.54	1.471	1.521	1.569	1.36	1.359	1.388	1.486	1.416	1.445	1.532	1.56	1.525	1.53	0.488	0.473	0.476	0.525	0.497	1.542	1.411	1.571	1.531	1.477	0.898	0.991	1.059	1.094	0.995	0.941	0.221	0.215	0.964
06:08:19	1.294	1.435	1.599	1.456	1.513	1.579	1.512	1.559	1.61	1.528	1.254	1.325	1.338	1.324	1.419	1.558	1.562	1.49	1.541	1.588	1.374	1.369	1.398	1.504	1.426	1.466	1.553	1.583	1.544	1.551	0.49	0.476	0.479	0.528	0.499	1.568	1.431	1.59	1.552	1.495	0.905	0.999	1.067	1.102	1.002	0.948	0.223	0.216	0.971
06:13:19	1.305	1.45	1.61	1.472	1.534	1.596	1.528	1.581	1.631	1.557	1.263	1.333	1.347	1.333	1.432	1.578	1.579	1.506	1.567	1.611	1.38	1.38	1.408	1.52	1.441	1.481	1.573	1.609	1.573	1.572	0.494	0.478	0.482	0.531	0.502	1.577	1.45	1.61	1.572	1.514	0.912	1.007	1.075	1.11	1.009	0.956	0.226	0.218	0.978
06:18:19	1.316	1.465	1.624	1.488	1.548	1.617	1.545	1.597	1.656	1.574	1.271	1.34	1.356	1.341	1.445	1.598	1.601	1.526	1.586	1.628	1.387	1.389	1.42	1.538	1.457	1.503	1.6	1.624	1.592	1.596	0.497	0.48	0.484	0.534	0.505	1.596	1.471	1.638	1.594	1.537	0.919	1.014	1.083	1.118	1.017	0.962	0.228	0.22	0.985
06:23:19	1.327	1.481	1.645	1.509	1.566	1.634	1.558	1.618	1.675	1.601	1.279	1.348	1.365	1.349	1.458	1.623	1.62	1.545	1.601	1.65	1.396	1.4	1.43	1.558	1.467	1.521	1.623	1.65	1.608	1.617	0.499	0.483	0.487	0.537	0.508	1.616	1.487	1.658	1.615	1.555	0.925	1.022	1.09	1.126	1.023	0.969	0.231	0.222	0.991
06:28:19	1.339	1.497	1.662	1.527	1.588	1.65	1.577	1.64	1.7	1.625	1.287	1.356	1.373	1.358	1.472	1.641	1.638	1.562	1.623	1.668	1.405	1.409	1.44	1.577	1.485	1.544	1.642	1.671	1.637	1.633	0.502	0.485	0.49	0.54	0.511	1.639	1.508	1.672	1.635	1.575	0.932	1.03	1.098	1.134	1.03	0.976	0.233	0.224	0.998
06:33:19	1.35	1.511	1.685	1.55	1.603	1.668	1.593	1.662	1.722	1.645	1.295	1.363	1.382	1.367	1.483	1.66	1.659	1.583	1.636	1.687	1.414	1.419	1.45	1.593	1.493	1.559	1.667	1.693	1.654	1.655	0.505	0.487	0.492	0.543	0.513	1.657	1.528	1.694	1.655	1.594	0.939	1.037	1.105	1.141	1.037	0.983	0.235	0.226	1.005
06:38:19	1.361	1.526	1.711	1.563	1.623	1.683	1.607	1.686	1.745	1.668	1.304	1.371	1.391	1.375	1.496	1.68	1.688	1.599	1.663	1.706	1.424	1.43	1.463	1.616	1.504	1.579	1.691	1.716	1.676	1.676	0.508	0.49	0.495	0.547	0.517	1.695	1.551	1.718	1.679	1.615	0.945	1.045	1.113	1.149	1.044	0.99	0.237	0.227	1.011
06:43:19	1.372	1.544	1.738	1.585	1.648	1.7	1.62	1.713	1.768	1.698	1.312	1.378	1.4	1.383	1.508	1.71	1.708	1.619	1.683	1.726	1.434	1.441	1.475	1.635	1.519	1.597	1.71	1.742	1.7	1.704	0.511	0.493	0.497	0.549	0.519	1.704	1.575	1.742	1.699	1.644	0.952	1.052	1.12	1.156	1.051	0.996	0.24	0.229	1.018
06:48:19	1.384	1.56	1.768	1.602	1.668	1.714	1.631	1.738	1.781	1.721	1.32	1.385	1.408	1.391	1.52	1.725	1.736	1.637	1.702	1.747	1.442	1.449	1.485	1.652	1.532	1.613	1.736	1.762	1.72	1.722	0.513	0.495	0.499	0.552	0.522	1.734	1.59	1.763	1.721	1.666	0.958	1.06	1.127	1.163	1.058	1.003	0.242	0.231	1.024
06:53:19	1.395	1.575	1.771	1.621	1.687	1.73	1.643	1.755	1.804	1.744	1.328	1.392	1.417	1.399	1.531	1.754	1.751	1.655	1.725	1.768	1.453	1.46	1.495	1.673	1.545	1.634	1.758	1.789	1.739	1.742	0.515	0.497	0.502	0.556	0.525	1.752	1.614	1.784	1.738	1.686	0.965	1.067	1.135	1.171	1.064	1.009	0.245	0.233	1.03
06:58:19	1.407	1.593	1.796	1.646	1.704	1.743	1.653	1.775	1.821	1.774	1.337	1.399	1.425	1.406	1.54	1.77	1.769	1.679	1.745	1.784	1.462	1.471	1.506	1.691	1.558	1.656	1.783	1.81	1.769	1.767	0.519	0.5	0.505	0.559	0.528	1.766	1.633	1.806	1.762	1.71	0.971	1.074	1.142	1.178	1.071	1.015	0.247	0.234	1.037
07:03:19	1.418	1.609	1.821	1.663	1.726	1.758	1.664	1.796	1.835	1.794	1.345	1.406	1.434	1.414	1.551	1.798	1.791	1.7	1.764	1.806	1.472	1.48	1.52	1.714	1.571	1.676	1.808	1.839	1.787	1.79	0.521	0.503	0.507	0.562	0.531	1.782	1.654	1.827	1.784	1.729	0.977	1.081	1.149	1.185	1.078	1.022	0.25	0.236	1.043
07:08:19	1.428	1.625	1.84	1.688	1.741	1.77	1.673	1.812	1.852	1.819	1.354	1.413	1.442	1.421	1.563	1.813	1.81	1.72	1.788	1.823	1.483	1.49	1.531	1.73	1.584	1.691	1.831	1.858	1.809	1.805	0.524	0.505	0.509	0.565	0.533	1.805	1.669	1.843	1.807	1.75	0.983	1.088	1.156	1.192	1.084	1.028	0.252	0.238	1.049
07:13:19	1.437	1.642	1.841	1.706	1.756	1.781	1.682	1.834	1.865	1.843	1.363	1.42	1.45	1.428	1.574	1.835	1.831	1.741	1.804	1.837	1.493	1.503	1.545	1.751	1.597	1.717	1.848	1.881	1.832	1.826	0.527	0.507	0.512	0.568	0.536	1.833	1.69	1.865	1.828	1.768	0.989	1.094	1.162	1.199	1.091	1.034	0.255	0.24	1.055
07:18:19	1.447	1.659	1.857	1.729	1.774	1.79	1.69	1.853	1.88	1.873	1.372	1.427	1.46	1.436	1.586	1.854	1.852	1.757	1.828	1.857	1.504	1.514	1.555	1.772	1.61	1.734	1.878	1.896	1.849	1.851	0.53	0.51	0.515	0.571	0.539	1.85	1.711	1.885	1.849	1.788	0.995	1.101	1.169	1.206	1.097	1.04	0.258	0.242	1.061
07:23:19	1.458	1.674	1.87	1.742	1.788	1.801	1.696	1.868	1.89	1.893	1.38	1.434	1.469	1.443	1.595	1.881	1.874	1.774	1.844	1.878	1.531	1.523	1.569	1.791	1.625	1.751	1.898	1.921	1.868	1.872	0.533	0.512	0.517	0.574	0.542	1.875	1.736	1.902	1.87	1.806	1.001	1.108	1.176	1.213	1.104	1.046	0.26	0.243	1.067
07:28:19	1.468	1.691	1.883	1.758	1.803	1.808	1.704	1.884	1.899	1.916	1.389	1.44	1.477	1.45	1.607	1.892	1.888	1.793	1.863	1.894	1.535	1.536	1.58	1.814	1.636	1.769	1.921	1.94	1.895	1.885	0.535	0.515	0.52	0.577	0.545	1.891	1.757	1.92	1.896	1.83	1.007	1.115	1.182	1.219	1.11	1.051	0.262	0.245	1.073
07:33:19	1.478	1.707	1.898	1.78	1.82	1.815	1.712	1.899	1.908	1.939	1.398	1.448	1.486	1.457	1.621	1.908	1.905	1.806	1.878	1.905	1.542	1.545	1.591	1.828	1.649	1.791	1.941	1.956	1.905	1.9	0.538	0.517	0.523	0.58	0.548	1.914	1.775	1.934	1.916	1.853	1.013	1.121	1.189	1.226	1.117	1.056	0.264	0.247	1.079
07:38:19	1.488	1.72	1.904	1.8	1.831	1.822	1.716	1.914	1.917	1.97	1.407	1.454	1.494	1.464	1.632	1.927	1.921	1.826	1.903	1.918	1.55	1.556	1.606	1.843	1.663	1.801	1.961	1.974	1.925	1.918	0.541	0.519	0.525	0.583	0.55	1.929	1.794	1.951	1.931	1.873	1.018	1.127	1.196	1.232	1.123	1.062	0.267	0.249	1.085
07:43:19	1.497	1.735	1.912	1.814	1.844	1.829	1.725	1.927	1.924	1.981	1.416	1.461	1.5	1.472	1.643	1.938	1.941	1.843	1.913	1.931	1.558	1.57	1.617	1.857	1.677	1.812	1.978	1.993	1.938	1.93	0.544	0.522	0.528	0.586	0.553	1.948	1.818	1.965	1.952	1.89	1.024	1.134	1.202	1.239	1.129	1.068	0.269	0.251	1.09
07:48:19	1.507	1.75	1.924	1.83	1.856	1.837	1.732	1.94	1.934	2.007	1.424	1.467	1.507	1.48	1.658	1.951	1.953	1.853	1.929	1.942	1.569	1.579	1.633	1.874	1.692	1.827	1.997	2.009	1.955	1.946	0.547	0.525	0.531	0.588	0.556	1.976	1.832	1.983	1.972	1.911	1.03	1.14	1.208	1.245	1.135	1.073	0.271	0.253	1.096
07:53:19	1.517	1.764	1.933	1.846	1.866	1.843	1.737	1.95	1.941	2.025	1.432	1.474	1.513	1.488	1.671	1.966	1.964	1.87	1.94	1.952	1.579	1.593	1.645	1.885	1.704	1.843	2.014	2.023	1.968	1.956	0.55	0.527	0.533	0.592	0.558	1.987	1.853	1.993	1.985	1.931	1.036	1.147	1.215	1.251	1.141	1.079	0.273	0.254	1.102
07:58:19	1.525	1.776	1.942	1.862	1.877	1.849	1.745	1.958	1.949	2.047	1.441	1.481	1.52	1.495	1.683	1.978	1.98	1.882	1.952	1.964	1.588	1.603	1.656	1.901	1.718	1.853	2.031	2.038	1.978	1.967	0.553	0.529	0.536	0.594	0.561	2.001	1.875	2.005	2.005	1.949	1.042	1.153	1.221	1.258	1.147	1.084	0.276	0.256	1.107
08:03:19	1.535	1.79	1.947	1.873	1.887	1.855	1.752	1.967	1.957	2.067	1.449	1.487	1.527	1.502	1.693	1.99	1.991	1.895	1.963	1.97	1.598	1.615	1.667	1.912	1.736	1.863	2.045	2.049	1.99	1.976	0.556	0.532	0.539	0.597	0.564	2.012	1.887	2.015	2.018	1.964	1.047	1.159	1.227	1.263	1.153	1.089	0.278	0.258	1.112
08:08:19	1.543	1.806	1.956	1.884	1.895	1.862	1.757	1.975	1.963	2.086	1.457	1.494	1.533	1.51	1.708	2.001	2.002	1.907	1.973	1.979	1.607	1.628	1.684	1.92	1.744	1.875	2.059	2.061	2	1.984	0.559	0.534	0.541	0.6	0.566	2.029	1.903	2.025	2.032	1.979	1.053	1.165	1.233	1.27	1.158	1.094	0.28	0.26	1.118
08:13:19	1.55	1.816	1.962	1.894	1.905	1.865	1.765	1.983	1.97	2.102	1.466	1.5	1.541	1.518	1.721	2.008	2.009	1.917	1.983	1.987	1.616	1.639	1.694	1.931	1.759	1.884	2.073	2.072	2.007	1.993	0.562	0.536	0.544	0.603	0.569	2.038	1.92	2.033	2.047	1.995	1.058	1.171	1.239	1.276	1.164	1.099	0.282	0.261	1.123
08:18:19	1.557	1.828	1.97	1.902	1.916	1.871	1.771	1.99	1.979	2.118	1.473	1.506	1.548	1.525	1.731	2.015	2.019	1.923	1.993	1.993	1.625	1.652	1.706	1.939	1.771	1.892	2.085	2.081	2.017	2.001	0.564	0.539	0.546	0.606	0.572	2.051	1.933	2.041	2.062	2.01	1.063	1.177	1.244	1.282	1.169	1.104	0.285	0.263	1.128
08:23:19	1.564	1.841	1.981	1.912	1.925	1.876	1.778	1.999	1.985	2.137	1.482	1.512	1.555	1.534	1.741	2.021	2.026	1.935	2.001	2.004	1.633	1.662	1.717	1.949	1.779	1.901	2.094	2.087	2.027	2.009	0.567	0.541	0.549	0.609	0.575	2.06	1.947	2.051	2.073	2.023	1.069	1.183	1.25	1.287	1.175	1.11	0.287	0.265	1.133
08:28:19	1.572	1.85	1.99	1.923	1.933	1.881	1.784	2.004	1.993	2.148	1.491	1.519	1.563	1.541	1.753	2.031	2.036	1.946	2.006	2.011	1.642	1.675	1.726	1.958	1.79	1.908	2.106	2.097	2.037	2.016	0.57	0.543	0.551	0.612	0.577	2.071	1.957	2.058	2.083	2.035	1.074	1.188	1.256	1.293	1.18	1.114	0.289	0.267	1.138
08:33:19	1.58	1.861	1.996	1.929	1.943	1.888	1.788	2.012	2	2.162	1.499	1.525	1.57	1.548	1.766	2.039	2.047	1.955	2.015	2.017	1.649	1.686	1.737	1.966	1.8	1.915	2.115	2.104	2.044	2.024	0.572	0.546	0.553	0.615	0.58	2.079	1.97	2.064	2.091	2.046	1.079	1.194	1.262	1.299	1.186	1.12	0.291	0.268	1.143
08:38:19	1.588	1.873	2.004	1.94	1.954	1.892	1.795	2.017	2.007	2.175	1.508	1.531	1.578	1.557	1.777	2.047	2.053	1.964	2.023	2.025	1.657	1.697	1.747	1.971	1.81	1.92	2.125	2.11	2.05	2.029	0.575	0.548	0.556	0.617	0.583	2.086	1.98	2.074	2.099	2.055	1.083	1.2	1.267	1.304	1.191	1.125	0.293	0.27	1.149
08:43:19	1.595	1.883	2.01	1.948	1.961	1.897	1.802	2.026	2.014	2.193	1.517	1.537	1.588	1.564	1.787	2.052	2.063	1.974	2.03	2.033	1.665	1.713	1.756	1.98	1.819	1.927	2.134	2.119	2.058	2.036	0.578	0.551	0.558	0.62	0.585	2.092	1.988	2.08	2.108	2.064	1.088	1.206	1.273	1.31	1.196	1.13	0.295	0.272	1.153
08:48:19	1.602	1.889	2.019	1.957	1.97	1.902	1.809	2.031	2.019	2.198	1.524	1.544	1.595	1.573	1.798	2.06	2.068	1.981	2.038	2.04	1.671	1.72	1.766	1.987	1.828	1.933	2.139	2.126	2.064	2.043	0.581	0.553	0.561	0.623	0.588	2.1	1.998	2.086	2.115	2.074	1.093	1.211	1.278	1.315	1.202	1.135	0.297	0.274	1.158
08:53:19	1.608	1.899	2.022	1.964	1.981	1.908	1.816	2.042	2.025	2.209	1.534	1.549	1.602	1.581	1.809	2.066	2.079	1.99	2.046	2.049	1.677	1.733	1.773	1.993	1.838	1.938	2.149	2.133	2.071	2.05	0.584	0.556	0.564	0.626	0.591	2.107	2.007	2.094	2.123	2.08	1.098	1.217	1.284	1.321	1.207	1.14	0.3	0.276	1.163
08:58:19	1.617	1.906	2.03	1.972	1.992	1.912	1.824	2.045	2.033	2.222	1.543	1.555	1.609	1.589	1.817	2.074	2.087	2.002	2.054	2.055	1.682	1.742	1.781	2.001	1.846	1.943	2.157	2.14	2.078	2.056	0.586	0.558	0.566	0.629	0.593	2.112	2.016	2.099	2.13	2.089	1.103	1.222	1.289	1.325	1.212	1.144	0.302	0.277	1.168
09:03:19	1.622	1.913	2.039	1.979	1.998	1.918	1.826	2.055	2.039	2.229	1.552	1.561	1.615	1.597	1.825	2.081	2.094	2.006	2.062	2.063	1.688	1.753	1.786	2.01	1.852	1.949	2.164	2.147	2.085	2.064	0.59	0.56	0.569	0.631	0.596	2.118	2.023	2.105	2.136	2.095	1.108	1.228	1.294	1.331	1.217	1.149	0.304	0.279	1.172
09:08:19	1.63	1.919	2.044	1.99	2.009	1.924	1.831	2.059	2.046	2.235	1.56	1.567	1.621	1.605	1.834	2.09	2.102	2.015	2.07	2.071	1.694	1.762	1.793	2.018	1.859	1.958	2.17	2.154	2.092	2.071	0.592	0.562	0.571	0.634	0.598	2.125	2.029	2.11	2.142	2.102	1.112	1.233	1.299	1.336	1.222	1.154	0.306	0.281	1.177
09:13:19	1.638	1.927	2.05	1.996	2.018	1.928	1.837	2.066	2.054	2.245	1.567	1.573	1.628	1.612	1.842	2.096	2.11	2.023	2.078	2.078	1.699	1.77	1.799	2.023	1.866	1.964	2.179	2.161	2.097	2.075	0.595	0.565	0.574	0.636	0.601	2.129	2.037	2.117	2.15	2.108	1.117	1.238	1.304	1.341	1.227	1.159	0.308	0.283	1.182
09:18:19	1.644	1.934	2.057	2.006	2.03	1.932	1.843	2.071	2.059	2.253	1.576	1.578	1.635	1.619	1.849	2.102	2.12	2.029	2.085	2.084	1.705	1.782	1.806	2.029	1.874	1.968	2.188	2.167	2.104	2.082	0.598	0.567	0.576	0.639	0.603	2.134	2.043	2.124	2.156	2.117	1.121	1.243	1.309	1.346	1.232	1.163	0.31	0.284	1.186
09:23:19	1.652	1.939	2.063	2.016	2.039	1.938	1.848	2.078	2.067	2.259	1.584	1.582	1.642	1.625	1.857	2.109	2.127	2.038	2.093	2.093	1.709	1.789	1.811	2.036	1.878	1.975	2.193	2.174	2.109	2.089	0.601	0.57	0.579	0.642	0.606	2.142	2.05	2.129	2.164	2.122	1.126	1.248	1.314	1.351	1.237	1.168	0.312	0.286	1.191
09:28:19	1.658	1.946	2.07	2.024	2.046	1.944	1.853	2.083	2.072	2.267	1.592	1.589	1.649	1.63	1.863	2.112	2.134	2.046	2.1	2.1	1.714	1.797	1.818	2.045	1.886	1.98	2.2	2.18	2.115	2.093	0.603	0.572	0.581	0.645	0.608	2.148	2.057	2.135	2.169	2.128	1.131	1.254	1.319	1.355	1.242	1.172	0.314	0.288	1.195
09:33:19	1.666	1.95	2.078	2.03	2.056	1.947	1.857	2.09	2.079	2.275	1.599	1.593	1.654	1.641	1.872	2.119	2.139	2.052	2.107	2.11	1.718	1.806	1.822	2.049	1.894	1.985	2.207	2.188	2.126	2.099	0.606	0.574	0.584	0.648	0.611	2.152	2.064	2.14	2.175	2.135	1.135	1.259	1.324	1.36	1.247	1.177	0.316	0.29	1.2
09:38:19	1.672	1.956	2.085	2.04	2.067	1.952	1.863	2.094	2.086	2.28	1.606	1.599	1.659	1.646	1.881	2.125	2.147	2.061	2.113	2.112	1.723	1.814	1.829	2.058	1.9	1.991	2.214	2.197	2.132	2.105	0.609	0.577	0.586	0.65	0.613	2.155	2.068	2.146	2.183	2.141	1.14	1.264	1.329	1.364	1.252	1.181	0.319	0.291	1.204
09:43:19	1.679	1.961	2.09	2.052	2.074	1.958	1.869	2.1	2.09	2.286	1.615	1.603	1.665	1.652	1.887	2.13	2.156	2.067	2.119	2.122	1.727	1.82	1.835	2.063	1.906	1.997	2.219	2.204	2.136	2.111	0.611	0.579	0.589	0.653	0.616	2.162	2.076	2.153	2.19	2.149	1.144	1.269	1.333	1.369	1.257	1.185	0.321	0.293	1.208
09:48:19	1.687	1.968	2.095	2.056	2.083	1.961	1.871	2.105	2.096	2.293	1.621	1.606	1.671	1.656	1.895	2.138	2.161	2.074	2.126	2.128	1.733	1.829	1.839	2.07	1.912	2.002	2.227	2.208	2.143	2.116	0.614	0.581	0.591	0.656	0.618	2.166	2.082	2.159	2.197	2.154	1.148	1.274	1.338	1.373	1.261	1.189	0.323	0.295	1.213
09:53:19	1.694	1.972	2.101	2.066	2.095	1.964	1.878	2.111	2.104	2.298	1.629	1.611	1.677	1.66	1.903	2.144	2.171	2.08	2.133	2.132	1.737	1.836	1.844	2.08	1.919	2.007	2.234	2.214	2.15	2.123	0.617	0.583	0.593	0.659	0.621	2.171	2.088	2.166	2.204	2.161	1.153	1.279	1.342	1.378	1.265	1.194	0.325	0.296	1.217
09:58:19	1.7	1.977	2.109	2.072	2.1	1.968	1.884	2.115	2.108	2.302	1.636	1.613	1.682	1.665	1.909	2.151	2.178	2.087	2.139	2.139	1.742	1.843	1.848	2.083	1.925	2.014	2.24	2.22	2.155	2.129	0.619	0.585	0.595	0.662	0.623	2.175	2.094	2.169	2.208	2.167	1.157	1.283	1.346	1.382	1.27	1.198	0.327	0.298	1.221
10:03:19	1.71	1.982	2.116	2.081	2.111	1.973	1.888	2.12	2.114	2.31	1.644	1.618	1.686	1.67	1.915	2.157	2.185	2.095	2.145	2.144	1.747	1.851	1.854	2.092	1.934	2.019	2.249	2.226	2.163	2.135	0.622	0.587	0.598	0.664	0.626	2.182	2.1	2.177	2.215	2.173	1.162	1.288	1.351	1.386	1.274	1.203	0.329	0.3	1.225
A660 values for first set of technical replicates
	Nonanal					Nonanal Control					Amyl alcohol					Amyl alcohol control					2-methyl-1-butanol					2-methyl-1-butanol control					Propionic acid					Propionic acid control					No cell nonanal		No cell AA		No cell 2M1B		No cell PA		No cell no compound
Time	A1	B1	C1	D1	E1	A2	B2	C2	D2	E2	A4	B4	C4	D4	E4	A5	B5	C5	D5	E5	A7	B7	C7	D7	E7	A8	B8	C8	D8	E8	A10	B10	C10	D10	E10	A11	B11	C11	D11	E11	A12	B12	C12	D12	E12	F12	G12	H12	H10
00:04:09	0.192	0.194	0.236	0.195	0.207	0.171	0.188	0.193	0.195	0.202	0.184	0.196	0.198	0.199	0.204	0.178	0.2	0.195	0.195	0.198	0.198	0.21	0.205	0.197	0.209	0.192	0.205	0.198	0.219	0.197	0.193	0.203	0.199	0.205	0.2	0.187	0.196	0.199	0.202	0.201	0.095	0.098	0.1	0.102	0.096	0.096	0.081	0.086	0.087
00:09:09	0.196	0.197	0.24	0.195	0.208	0.184	0.196	0.196	0.196	0.196	0.183	0.2	0.203	0.203	0.21	0.189	0.203	0.198	0.199	0.202	0.202	0.214	0.211	0.2	0.214	0.197	0.208	0.202	0.221	0.2	0.196	0.203	0.199	0.207	0.203	0.19	0.198	0.202	0.204	0.204	0.095	0.098	0.101	0.103	0.097	0.096	0.091	0.095	0.091
00:14:09	0.201	0.2	0.243	0.2	0.215	0.19	0.202	0.2	0.202	0.198	0.189	0.203	0.21	0.207	0.214	0.2	0.206	0.203	0.202	0.207	0.208	0.218	0.216	0.206	0.218	0.202	0.211	0.206	0.224	0.204	0.2	0.207	0.204	0.212	0.207	0.194	0.203	0.206	0.209	0.209	0.095	0.098	0.102	0.104	0.097	0.097	0.091	0.095	0.094
00:19:09	0.205	0.205	0.247	0.204	0.219	0.194	0.208	0.205	0.207	0.202	0.197	0.209	0.214	0.21	0.219	0.205	0.212	0.208	0.206	0.212	0.214	0.225	0.221	0.211	0.224	0.208	0.214	0.211	0.227	0.21	0.202	0.21	0.208	0.215	0.211	0.198	0.208	0.211	0.214	0.214	0.095	0.098	0.102	0.104	0.097	0.096	0.09	0.095	0.095
00:24:09	0.212	0.211	0.251	0.209	0.225	0.2	0.218	0.21	0.212	0.208	0.204	0.215	0.219	0.216	0.224	0.21	0.217	0.214	0.212	0.218	0.218	0.229	0.227	0.217	0.228	0.213	0.219	0.216	0.232	0.216	0.206	0.214	0.211	0.219	0.214	0.203	0.214	0.216	0.219	0.217	0.092	0.098	0.103	0.106	0.097	0.097	0.089	0.095	0.095
00:29:09	0.218	0.216	0.256	0.215	0.231	0.207	0.223	0.216	0.218	0.214	0.209	0.22	0.224	0.221	0.228	0.216	0.222	0.219	0.217	0.224	0.224	0.234	0.232	0.223	0.234	0.218	0.225	0.222	0.235	0.222	0.208	0.218	0.214	0.223	0.218	0.208	0.22	0.223	0.225	0.223	0.089	0.099	0.104	0.107	0.098	0.097	0.089	0.095	0.096
00:34:09	0.227	0.223	0.26	0.221	0.238	0.213	0.229	0.221	0.223	0.22	0.215	0.224	0.228	0.227	0.232	0.222	0.228	0.224	0.224	0.231	0.231	0.24	0.238	0.23	0.239	0.224	0.232	0.227	0.239	0.23	0.211	0.221	0.218	0.227	0.222	0.212	0.226	0.228	0.231	0.228	0.09	0.099	0.105	0.108	0.099	0.099	0.088	0.095	0.097
00:39:09	0.238	0.229	0.266	0.226	0.243	0.219	0.235	0.226	0.228	0.226	0.22	0.225	0.233	0.231	0.238	0.227	0.233	0.229	0.23	0.238	0.237	0.243	0.243	0.235	0.243	0.23	0.239	0.234	0.244	0.234	0.215	0.224	0.221	0.231	0.225	0.216	0.23	0.233	0.237	0.235	0.09	0.1	0.106	0.109	0.1	0.099	0.088	0.095	0.098
00:44:09	0.244	0.235	0.271	0.231	0.249	0.226	0.24	0.231	0.234	0.232	0.23	0.23	0.237	0.236	0.244	0.233	0.239	0.235	0.235	0.244	0.24	0.249	0.247	0.241	0.25	0.235	0.242	0.239	0.248	0.241	0.217	0.228	0.224	0.236	0.228	0.22	0.236	0.24	0.243	0.24	0.091	0.1	0.107	0.11	0.1	0.099	0.087	0.094	0.098
00:49:09	0.251	0.243	0.275	0.237	0.255	0.233	0.246	0.236	0.241	0.238	0.23	0.232	0.241	0.241	0.248	0.239	0.244	0.239	0.242	0.25	0.243	0.254	0.251	0.247	0.257	0.241	0.247	0.245	0.254	0.245	0.221	0.232	0.228	0.239	0.232	0.224	0.242	0.246	0.249	0.245	0.093	0.101	0.108	0.111	0.101	0.099	0.087	0.094	0.099
00:54:09	0.257	0.249	0.281	0.242	0.26	0.242	0.251	0.241	0.245	0.242	0.235	0.235	0.244	0.247	0.252	0.244	0.248	0.243	0.247	0.255	0.247	0.259	0.254	0.253	0.262	0.247	0.252	0.248	0.258	0.252	0.224	0.236	0.232	0.243	0.236	0.228	0.247	0.251	0.255	0.251	0.094	0.101	0.109	0.112	0.101	0.098	0.086	0.094	0.1
00:59:09	0.264	0.253	0.286	0.247	0.265	0.251	0.255	0.246	0.25	0.247	0.241	0.239	0.248	0.249	0.257	0.249	0.252	0.249	0.253	0.26	0.252	0.262	0.259	0.258	0.266	0.252	0.256	0.258	0.262	0.257	0.228	0.239	0.235	0.246	0.239	0.232	0.252	0.256	0.26	0.255	0.094	0.102	0.11	0.113	0.101	0.098	0.085	0.094	0.101
01:04:09	0.273	0.259	0.292	0.252	0.269	0.258	0.258	0.251	0.255	0.251	0.248	0.244	0.252	0.252	0.26	0.254	0.255	0.252	0.257	0.265	0.256	0.267	0.261	0.263	0.27	0.257	0.261	0.261	0.266	0.261	0.231	0.242	0.238	0.25	0.242	0.237	0.258	0.262	0.265	0.26	0.095	0.103	0.111	0.114	0.102	0.099	0.085	0.094	0.102
01:09:09	0.281	0.262	0.296	0.257	0.273	0.267	0.262	0.255	0.258	0.255	0.253	0.246	0.255	0.253	0.265	0.259	0.261	0.256	0.261	0.269	0.26	0.27	0.266	0.268	0.274	0.26	0.264	0.264	0.27	0.267	0.234	0.245	0.242	0.253	0.246	0.241	0.262	0.268	0.27	0.264	0.095	0.104	0.112	0.115	0.102	0.099	0.085	0.094	0.103
01:14:09	0.289	0.266	0.301	0.261	0.277	0.275	0.265	0.258	0.262	0.258	0.256	0.248	0.257	0.256	0.27	0.262	0.263	0.261	0.266	0.274	0.264	0.273	0.27	0.272	0.277	0.264	0.269	0.266	0.273	0.271	0.237	0.248	0.245	0.257	0.25	0.246	0.267	0.272	0.275	0.268	0.096	0.104	0.113	0.116	0.102	0.1	0.085	0.094	0.104
01:19:09	0.294	0.272	0.307	0.266	0.281	0.28	0.267	0.261	0.265	0.259	0.262	0.25	0.261	0.26	0.274	0.266	0.267	0.265	0.27	0.278	0.27	0.277	0.273	0.276	0.282	0.268	0.271	0.27	0.277	0.274	0.241	0.252	0.248	0.261	0.254	0.25	0.271	0.276	0.278	0.271	0.097	0.105	0.114	0.116	0.103	0.101	0.085	0.094	0.104
01:24:09	0.298	0.278	0.313	0.274	0.284	0.282	0.271	0.264	0.266	0.262	0.266	0.252	0.265	0.264	0.277	0.269	0.27	0.268	0.273	0.281	0.278	0.281	0.277	0.279	0.285	0.27	0.274	0.272	0.279	0.277	0.244	0.255	0.252	0.264	0.257	0.255	0.274	0.279	0.282	0.273	0.097	0.105	0.115	0.117	0.103	0.102	0.084	0.094	0.105
01:29:09	0.302	0.282	0.316	0.273	0.287	0.282	0.276	0.268	0.268	0.263	0.273	0.255	0.27	0.266	0.279	0.273	0.272	0.27	0.276	0.283	0.277	0.283	0.279	0.282	0.288	0.273	0.276	0.274	0.282	0.28	0.247	0.259	0.256	0.267	0.261	0.257	0.276	0.282	0.284	0.276	0.098	0.106	0.116	0.118	0.103	0.103	0.084	0.094	0.106
01:34:09	0.305	0.287	0.322	0.279	0.29	0.284	0.282	0.272	0.269	0.264	0.278	0.26	0.274	0.269	0.283	0.275	0.275	0.273	0.279	0.285	0.281	0.286	0.283	0.284	0.292	0.275	0.279	0.276	0.283	0.283	0.25	0.261	0.258	0.27	0.264	0.258	0.278	0.285	0.285	0.277	0.099	0.107	0.117	0.119	0.105	0.104	0.084	0.094	0.107
01:39:09	0.305	0.291	0.327	0.283	0.294	0.287	0.285	0.274	0.27	0.266	0.283	0.262	0.277	0.272	0.286	0.277	0.277	0.275	0.28	0.287	0.285	0.288	0.286	0.286	0.295	0.275	0.28	0.277	0.284	0.284	0.252	0.264	0.26	0.273	0.267	0.263	0.282	0.286	0.286	0.28	0.1	0.107	0.117	0.12	0.105	0.105	0.084	0.094	0.108
01:44:09	0.308	0.294	0.329	0.287	0.296	0.291	0.287	0.276	0.27	0.267	0.289	0.265	0.28	0.274	0.289	0.278	0.278	0.275	0.282	0.288	0.289	0.289	0.287	0.287	0.298	0.275	0.281	0.277	0.285	0.285	0.256	0.266	0.264	0.276	0.269	0.27	0.28	0.292	0.287	0.28	0.1	0.108	0.118	0.12	0.106	0.106	0.084	0.094	0.109
01:49:09	0.31	0.296	0.33	0.289	0.294	0.295	0.289	0.278	0.274	0.268	0.294	0.266	0.282	0.276	0.291	0.282	0.279	0.276	0.282	0.289	0.293	0.29	0.287	0.287	0.299	0.276	0.281	0.278	0.284	0.286	0.258	0.269	0.266	0.277	0.272	0.272	0.28	0.296	0.287	0.281	0.101	0.109	0.119	0.121	0.107	0.108	0.084	0.095	0.109
01:54:09	0.311	0.298	0.33	0.29	0.296	0.3	0.291	0.278	0.274	0.268	0.301	0.269	0.286	0.278	0.293	0.28	0.28	0.277	0.283	0.29	0.297	0.293	0.29	0.289	0.299	0.277	0.281	0.278	0.285	0.285	0.261	0.271	0.269	0.28	0.273	0.272	0.281	0.295	0.288	0.282	0.102	0.11	0.12	0.122	0.108	0.109	0.084	0.095	0.11
01:59:09	0.314	0.299	0.33	0.292	0.296	0.306	0.292	0.28	0.275	0.271	0.305	0.271	0.288	0.282	0.293	0.281	0.281	0.277	0.284	0.293	0.3	0.296	0.292	0.289	0.301	0.278	0.283	0.279	0.286	0.286	0.263	0.274	0.271	0.282	0.276	0.274	0.282	0.291	0.289	0.282	0.103	0.111	0.12	0.123	0.109	0.11	0.084	0.095	0.111
02:04:09	0.317	0.299	0.331	0.293	0.295	0.312	0.294	0.281	0.277	0.271	0.308	0.274	0.29	0.285	0.294	0.282	0.282	0.278	0.285	0.297	0.302	0.299	0.294	0.291	0.304	0.279	0.284	0.28	0.288	0.286	0.265	0.276	0.274	0.284	0.278	0.275	0.283	0.294	0.289	0.283	0.103	0.111	0.121	0.123	0.11	0.111	0.084	0.095	0.112
02:09:09	0.32	0.3	0.332	0.293	0.295	0.318	0.297	0.282	0.277	0.274	0.312	0.276	0.294	0.288	0.296	0.285	0.283	0.28	0.29	0.3	0.306	0.303	0.297	0.291	0.308	0.281	0.286	0.281	0.288	0.289	0.267	0.279	0.276	0.286	0.281	0.277	0.284	0.297	0.29	0.284	0.104	0.112	0.122	0.124	0.111	0.112	0.084	0.095	0.113
02:14:09	0.324	0.301	0.332	0.294	0.297	0.325	0.299	0.284	0.279	0.275	0.315	0.279	0.296	0.29	0.297	0.286	0.285	0.282	0.289	0.301	0.309	0.305	0.299	0.292	0.31	0.283	0.288	0.283	0.29	0.29	0.27	0.281	0.278	0.287	0.282	0.281	0.287	0.301	0.293	0.286	0.105	0.113	0.123	0.125	0.112	0.112	0.084	0.095	0.114
02:19:09	0.329	0.302	0.335	0.294	0.297	0.332	0.302	0.286	0.28	0.277	0.317	0.281	0.299	0.293	0.299	0.287	0.287	0.281	0.29	0.303	0.311	0.309	0.302	0.294	0.314	0.285	0.291	0.285	0.292	0.293	0.272	0.283	0.281	0.289	0.284	0.287	0.289	0.304	0.296	0.288	0.105	0.114	0.123	0.126	0.113	0.112	0.084	0.095	0.114
02:24:09	0.333	0.304	0.336	0.295	0.298	0.339	0.305	0.288	0.281	0.279	0.319	0.283	0.301	0.295	0.302	0.289	0.289	0.283	0.292	0.307	0.313	0.311	0.305	0.295	0.316	0.287	0.292	0.288	0.295	0.296	0.274	0.284	0.283	0.292	0.286	0.293	0.291	0.31	0.298	0.291	0.106	0.114	0.124	0.126	0.114	0.111	0.084	0.095	0.115
02:29:09	0.339	0.306	0.338	0.296	0.299	0.346	0.308	0.289	0.283	0.282	0.32	0.287	0.304	0.297	0.303	0.292	0.292	0.286	0.293	0.31	0.316	0.315	0.307	0.297	0.319	0.289	0.295	0.29	0.298	0.298	0.276	0.286	0.285	0.294	0.287	0.295	0.293	0.317	0.301	0.292	0.107	0.115	0.125	0.127	0.115	0.111	0.084	0.095	0.116
02:34:09	0.344	0.308	0.34	0.297	0.3	0.352	0.312	0.292	0.285	0.284	0.321	0.288	0.305	0.298	0.304	0.295	0.293	0.287	0.296	0.313	0.316	0.317	0.309	0.299	0.32	0.292	0.298	0.293	0.3	0.302	0.278	0.288	0.286	0.295	0.289	0.297	0.296	0.324	0.302	0.296	0.108	0.116	0.126	0.128	0.115	0.111	0.084	0.096	0.117
02:39:09	0.348	0.311	0.342	0.297	0.302	0.36	0.315	0.295	0.287	0.287	0.321	0.29	0.307	0.301	0.305	0.297	0.296	0.289	0.298	0.317	0.318	0.319	0.31	0.3	0.322	0.294	0.3	0.295	0.303	0.304	0.28	0.29	0.288	0.296	0.29	0.303	0.298	0.328	0.306	0.298	0.109	0.117	0.126	0.129	0.116	0.112	0.084	0.095	0.117
02:44:09	0.353	0.315	0.345	0.298	0.304	0.367	0.319	0.298	0.29	0.289	0.322	0.293	0.309	0.302	0.306	0.3	0.298	0.291	0.301	0.319	0.319	0.321	0.311	0.302	0.323	0.297	0.304	0.298	0.306	0.308	0.281	0.291	0.29	0.298	0.292	0.309	0.301	0.333	0.309	0.301	0.109	0.117	0.127	0.13	0.117	0.112	0.084	0.096	0.118
02:49:09	0.358	0.318	0.346	0.3	0.304	0.374	0.323	0.301	0.291	0.293	0.323	0.294	0.311	0.304	0.307	0.304	0.301	0.293	0.303	0.323	0.32	0.323	0.312	0.304	0.324	0.299	0.307	0.301	0.309	0.311	0.283	0.293	0.292	0.3	0.294	0.315	0.304	0.339	0.313	0.304	0.109	0.118	0.128	0.13	0.117	0.112	0.084	0.096	0.119
02:54:09	0.362	0.323	0.351	0.302	0.306	0.381	0.328	0.304	0.294	0.297	0.323	0.296	0.313	0.306	0.309	0.308	0.304	0.295	0.306	0.325	0.321	0.324	0.314	0.306	0.326	0.302	0.31	0.305	0.312	0.314	0.285	0.294	0.293	0.302	0.295	0.318	0.307	0.344	0.317	0.307	0.11	0.119	0.128	0.131	0.117	0.113	0.084	0.096	0.12
02:59:09	0.368	0.327	0.353	0.304	0.308	0.388	0.331	0.307	0.296	0.299	0.324	0.298	0.314	0.308	0.309	0.312	0.307	0.299	0.309	0.329	0.321	0.325	0.314	0.308	0.327	0.307	0.313	0.309	0.316	0.318	0.286	0.295	0.294	0.303	0.296	0.322	0.31	0.349	0.322	0.311	0.111	0.12	0.129	0.132	0.118	0.113	0.084	0.096	0.12
03:04:09	0.372	0.331	0.358	0.307	0.31	0.395	0.335	0.31	0.299	0.303	0.325	0.3	0.315	0.309	0.31	0.316	0.31	0.302	0.312	0.332	0.322	0.326	0.316	0.311	0.328	0.309	0.317	0.312	0.318	0.321	0.287	0.297	0.296	0.304	0.298	0.326	0.313	0.353	0.325	0.314	0.111	0.12	0.129	0.132	0.118	0.114	0.084	0.096	0.121
03:09:09	0.377	0.335	0.361	0.308	0.313	0.402	0.34	0.313	0.301	0.308	0.327	0.302	0.317	0.311	0.31	0.319	0.314	0.304	0.315	0.334	0.322	0.327	0.317	0.314	0.329	0.312	0.32	0.315	0.322	0.325	0.289	0.298	0.297	0.305	0.299	0.335	0.316	0.358	0.33	0.317	0.111	0.121	0.13	0.133	0.118	0.114	0.085	0.096	0.122
03:14:09	0.382	0.34	0.365	0.31	0.315	0.41	0.344	0.318	0.304	0.311	0.328	0.303	0.318	0.313	0.31	0.324	0.318	0.307	0.319	0.338	0.323	0.327	0.318	0.317	0.331	0.317	0.324	0.319	0.325	0.329	0.291	0.3	0.299	0.307	0.301	0.34	0.319	0.362	0.333	0.321	0.112	0.122	0.131	0.134	0.119	0.115	0.085	0.097	0.123
03:19:09	0.385	0.345	0.368	0.313	0.318	0.417	0.351	0.321	0.308	0.316	0.329	0.305	0.319	0.314	0.312	0.327	0.321	0.31	0.322	0.342	0.324	0.328	0.319	0.32	0.333	0.319	0.328	0.323	0.33	0.333	0.292	0.3	0.3	0.309	0.302	0.346	0.323	0.366	0.337	0.325	0.113	0.122	0.132	0.135	0.119	0.115	0.085	0.097	0.124
03:24:09	0.39	0.351	0.372	0.316	0.32	0.425	0.36	0.324	0.311	0.321	0.331	0.306	0.32	0.315	0.313	0.331	0.324	0.312	0.325	0.345	0.325	0.329	0.321	0.323	0.336	0.324	0.332	0.326	0.333	0.337	0.293	0.302	0.302	0.31	0.303	0.35	0.326	0.37	0.34	0.327	0.113	0.123	0.132	0.135	0.119	0.116	0.086	0.097	0.125
03:29:09	0.394	0.357	0.377	0.318	0.323	0.433	0.369	0.328	0.314	0.324	0.332	0.307	0.32	0.316	0.313	0.336	0.328	0.315	0.328	0.349	0.325	0.329	0.322	0.326	0.338	0.326	0.336	0.331	0.336	0.341	0.294	0.303	0.303	0.311	0.304	0.353	0.329	0.374	0.344	0.331	0.113	0.124	0.133	0.136	0.12	0.117	0.086	0.097	0.125
03:34:09	0.399	0.362	0.38	0.321	0.325	0.441	0.376	0.331	0.317	0.328	0.333	0.309	0.32	0.317	0.314	0.341	0.33	0.317	0.332	0.353	0.327	0.33	0.323	0.329	0.34	0.331	0.34	0.335	0.341	0.345	0.295	0.304	0.303	0.312	0.306	0.363	0.333	0.378	0.348	0.335	0.113	0.124	0.133	0.137	0.12	0.117	0.086	0.097	0.126
03:39:09	0.404	0.367	0.385	0.324	0.329	0.451	0.38	0.336	0.32	0.331	0.335	0.309	0.321	0.318	0.316	0.344	0.335	0.321	0.335	0.356	0.327	0.33	0.325	0.333	0.342	0.334	0.344	0.34	0.344	0.349	0.297	0.305	0.305	0.313	0.307	0.373	0.337	0.383	0.352	0.339	0.114	0.125	0.134	0.137	0.121	0.118	0.086	0.097	0.127
03:44:09	0.408	0.374	0.389	0.327	0.331	0.458	0.384	0.34	0.324	0.336	0.337	0.311	0.322	0.319	0.317	0.35	0.339	0.323	0.339	0.36	0.329	0.332	0.327	0.337	0.346	0.339	0.348	0.344	0.349	0.354	0.298	0.306	0.306	0.314	0.308	0.38	0.34	0.388	0.356	0.342	0.115	0.126	0.135	0.138	0.121	0.118	0.087	0.097	0.128
03:49:09	0.413	0.38	0.392	0.331	0.334	0.466	0.391	0.343	0.328	0.339	0.338	0.312	0.322	0.319	0.319	0.355	0.342	0.326	0.342	0.365	0.33	0.333	0.329	0.34	0.349	0.341	0.352	0.349	0.352	0.358	0.299	0.307	0.307	0.315	0.309	0.381	0.344	0.394	0.362	0.346	0.115	0.126	0.135	0.139	0.122	0.119	0.087	0.097	0.128
03:54:09	0.417	0.386	0.397	0.333	0.338	0.474	0.396	0.346	0.332	0.344	0.34	0.313	0.322	0.32	0.321	0.36	0.346	0.33	0.346	0.368	0.332	0.335	0.331	0.344	0.352	0.346	0.356	0.353	0.356	0.363	0.3	0.308	0.308	0.317	0.31	0.387	0.348	0.397	0.366	0.351	0.116	0.127	0.136	0.139	0.122	0.119	0.087	0.097	0.129
03:59:09	0.421	0.391	0.401	0.338	0.341	0.483	0.401	0.352	0.336	0.349	0.341	0.315	0.323	0.321	0.323	0.366	0.35	0.332	0.349	0.373	0.334	0.336	0.333	0.348	0.355	0.349	0.36	0.358	0.361	0.367	0.301	0.309	0.31	0.317	0.312	0.398	0.351	0.401	0.371	0.356	0.116	0.128	0.137	0.14	0.122	0.12	0.087	0.098	0.13
04:04:09	0.425	0.397	0.406	0.34	0.344	0.492	0.408	0.359	0.34	0.352	0.343	0.315	0.323	0.321	0.324	0.371	0.354	0.335	0.353	0.376	0.336	0.337	0.336	0.35	0.357	0.352	0.365	0.363	0.365	0.371	0.302	0.309	0.31	0.319	0.312	0.406	0.354	0.406	0.376	0.36	0.117	0.128	0.137	0.141	0.123	0.12	0.087	0.098	0.13
04:09:09	0.43	0.404	0.411	0.344	0.348	0.5	0.413	0.362	0.345	0.36	0.344	0.316	0.324	0.322	0.328	0.377	0.358	0.338	0.358	0.38	0.337	0.338	0.338	0.354	0.359	0.356	0.369	0.368	0.369	0.376	0.303	0.31	0.311	0.32	0.313	0.409	0.357	0.41	0.381	0.364	0.117	0.129	0.138	0.141	0.124	0.121	0.087	0.098	0.131
04:14:09	0.434	0.41	0.417	0.349	0.352	0.509	0.42	0.366	0.349	0.364	0.346	0.316	0.324	0.322	0.33	0.383	0.363	0.341	0.361	0.386	0.339	0.339	0.341	0.359	0.361	0.361	0.374	0.372	0.373	0.38	0.304	0.311	0.312	0.321	0.314	0.415	0.361	0.414	0.387	0.368	0.117	0.129	0.139	0.142	0.125	0.121	0.087	0.098	0.132
04:19:09	0.438	0.417	0.421	0.352	0.356	0.518	0.427	0.371	0.353	0.37	0.348	0.317	0.326	0.323	0.333	0.388	0.367	0.344	0.365	0.39	0.341	0.342	0.343	0.363	0.365	0.364	0.378	0.377	0.378	0.386	0.305	0.312	0.313	0.321	0.316	0.421	0.364	0.42	0.393	0.372	0.118	0.13	0.139	0.142	0.125	0.122	0.087	0.098	0.133
04:24:09	0.443	0.423	0.426	0.357	0.36	0.526	0.433	0.379	0.357	0.377	0.348	0.317	0.325	0.322	0.334	0.395	0.372	0.347	0.369	0.394	0.343	0.343	0.345	0.366	0.366	0.368	0.383	0.383	0.383	0.39	0.306	0.312	0.314	0.323	0.317	0.424	0.368	0.424	0.397	0.376	0.118	0.13	0.14	0.143	0.126	0.122	0.087	0.098	0.133
04:29:09	0.447	0.43	0.431	0.361	0.364	0.535	0.439	0.387	0.362	0.381	0.35	0.318	0.327	0.323	0.337	0.4	0.377	0.35	0.372	0.399	0.344	0.345	0.348	0.37	0.368	0.373	0.389	0.389	0.388	0.395	0.308	0.314	0.315	0.324	0.318	0.43	0.372	0.429	0.403	0.381	0.119	0.131	0.14	0.144	0.127	0.123	0.087	0.098	0.134
04:34:09	0.452	0.436	0.437	0.364	0.368	0.543	0.446	0.39	0.366	0.387	0.352	0.318	0.327	0.324	0.339	0.406	0.382	0.354	0.377	0.403	0.345	0.346	0.35	0.374	0.369	0.376	0.393	0.393	0.392	0.4	0.309	0.314	0.316	0.324	0.319	0.43	0.374	0.433	0.409	0.387	0.12	0.131	0.141	0.144	0.127	0.123	0.088	0.099	0.134
04:39:09	0.457	0.442	0.442	0.369	0.373	0.552	0.452	0.393	0.371	0.391	0.353	0.318	0.328	0.324	0.342	0.41	0.386	0.356	0.382	0.407	0.347	0.348	0.352	0.377	0.37	0.38	0.398	0.399	0.398	0.406	0.309	0.315	0.317	0.326	0.32	0.434	0.379	0.438	0.414	0.392	0.12	0.132	0.141	0.145	0.128	0.124	0.088	0.099	0.135
04:44:09	0.462	0.448	0.448	0.373	0.379	0.561	0.458	0.4	0.375	0.397	0.355	0.319	0.328	0.325	0.344	0.418	0.391	0.359	0.386	0.412	0.349	0.35	0.355	0.381	0.372	0.387	0.402	0.404	0.402	0.41	0.31	0.316	0.319	0.326	0.321	0.448	0.383	0.444	0.422	0.396	0.121	0.132	0.142	0.145	0.129	0.124	0.088	0.099	0.136
04:49:09	0.466	0.453	0.454	0.378	0.385	0.57	0.465	0.406	0.379	0.405	0.356	0.319	0.329	0.325	0.347	0.423	0.397	0.363	0.39	0.416	0.351	0.351	0.357	0.386	0.373	0.39	0.408	0.409	0.407	0.416	0.311	0.316	0.319	0.327	0.322	0.449	0.387	0.448	0.427	0.401	0.121	0.133	0.142	0.146	0.129	0.125	0.088	0.099	0.136
04:54:09	0.471	0.459	0.46	0.382	0.389	0.579	0.472	0.412	0.385	0.412	0.358	0.32	0.33	0.326	0.35	0.43	0.401	0.366	0.395	0.421	0.353	0.352	0.358	0.39	0.374	0.393	0.413	0.416	0.411	0.422	0.312	0.317	0.32	0.328	0.323	0.452	0.39	0.453	0.433	0.407	0.121	0.133	0.143	0.147	0.13	0.125	0.088	0.099	0.137
04:59:09	0.476	0.466	0.465	0.387	0.394	0.587	0.478	0.416	0.39	0.422	0.36	0.321	0.33	0.327	0.354	0.437	0.406	0.371	0.4	0.426	0.355	0.354	0.359	0.394	0.376	0.399	0.418	0.423	0.416	0.427	0.313	0.318	0.321	0.329	0.324	0.457	0.394	0.459	0.439	0.412	0.122	0.134	0.144	0.147	0.131	0.126	0.088	0.099	0.137
05:04:09	0.479	0.472	0.471	0.392	0.4	0.595	0.484	0.422	0.395	0.427	0.361	0.321	0.331	0.327	0.356	0.444	0.411	0.373	0.404	0.43	0.359	0.355	0.362	0.399	0.379	0.403	0.423	0.428	0.421	0.433	0.314	0.319	0.321	0.33	0.325	0.457	0.399	0.464	0.445	0.418	0.122	0.134	0.144	0.148	0.131	0.126	0.088	0.1	0.138
05:09:09	0.483	0.48	0.478	0.397	0.404	0.602	0.491	0.429	0.402	0.435	0.364	0.321	0.332	0.328	0.361	0.451	0.417	0.377	0.408	0.435	0.361	0.356	0.363	0.404	0.38	0.406	0.429	0.436	0.425	0.438	0.315	0.319	0.322	0.33	0.326	0.46	0.401	0.468	0.452	0.423	0.123	0.135	0.145	0.148	0.132	0.127	0.089	0.1	0.138
05:14:09	0.488	0.486	0.485	0.402	0.408	0.61	0.499	0.436	0.407	0.441	0.365	0.321	0.333	0.329	0.364	0.457	0.422	0.381	0.413	0.44	0.364	0.357	0.365	0.408	0.38	0.414	0.435	0.442	0.432	0.445	0.316	0.32	0.324	0.331	0.327	0.464	0.406	0.474	0.458	0.429	0.123	0.136	0.145	0.149	0.133	0.127	0.089	0.1	0.139
05:19:09	0.493	0.492	0.492	0.408	0.414	0.619	0.506	0.444	0.413	0.449	0.367	0.322	0.334	0.33	0.368	0.465	0.426	0.384	0.418	0.443	0.367	0.359	0.367	0.412	0.383	0.418	0.439	0.448	0.438	0.45	0.317	0.321	0.324	0.332	0.328	0.474	0.41	0.48	0.464	0.434	0.124	0.136	0.146	0.149	0.133	0.128	0.089	0.1	0.139
05:24:09	0.497	0.499	0.499	0.413	0.42	0.627	0.512	0.448	0.419	0.455	0.369	0.323	0.335	0.331	0.372	0.473	0.431	0.388	0.422	0.448	0.368	0.36	0.368	0.416	0.386	0.421	0.446	0.453	0.443	0.455	0.318	0.321	0.325	0.333	0.329	0.475	0.415	0.486	0.47	0.44	0.124	0.137	0.146	0.15	0.134	0.128	0.089	0.1	0.14
05:29:09	0.502	0.505	0.505	0.418	0.427	0.634	0.52	0.453	0.425	0.462	0.37	0.323	0.336	0.332	0.376	0.479	0.437	0.391	0.427	0.454	0.37	0.361	0.37	0.422	0.388	0.426	0.452	0.461	0.448	0.462	0.319	0.322	0.326	0.334	0.33	0.477	0.419	0.491	0.475	0.448	0.125	0.137	0.147	0.15	0.135	0.128	0.09	0.1	0.14
05:34:09	0.507	0.512	0.513	0.424	0.431	0.643	0.526	0.461	0.431	0.474	0.372	0.323	0.337	0.333	0.38	0.487	0.443	0.396	0.433	0.459	0.372	0.363	0.373	0.427	0.39	0.428	0.457	0.466	0.453	0.467	0.32	0.322	0.327	0.335	0.332	0.486	0.424	0.496	0.483	0.453	0.125	0.138	0.147	0.151	0.135	0.129	0.09	0.101	0.141
05:39:09	0.513	0.519	0.52	0.431	0.437	0.65	0.531	0.466	0.438	0.479	0.374	0.324	0.338	0.333	0.383	0.495	0.449	0.4	0.44	0.464	0.374	0.365	0.373	0.433	0.393	0.433	0.463	0.473	0.46	0.473	0.321	0.323	0.328	0.336	0.332	0.49	0.428	0.502	0.491	0.459	0.126	0.138	0.148	0.151	0.136	0.13	0.09	0.101	0.141
05:44:09	0.517	0.526	0.529	0.436	0.441	0.66	0.539	0.478	0.445	0.486	0.376	0.324	0.339	0.334	0.388	0.503	0.457	0.404	0.447	0.47	0.375	0.367	0.376	0.437	0.396	0.44	0.469	0.481	0.465	0.479	0.322	0.324	0.329	0.337	0.333	0.492	0.433	0.508	0.498	0.465	0.126	0.139	0.148	0.152	0.137	0.13	0.091	0.101	0.141
05:49:09	0.522	0.533	0.536	0.442	0.447	0.666	0.544	0.482	0.451	0.496	0.378	0.325	0.34	0.335	0.393	0.509	0.461	0.408	0.452	0.475	0.378	0.369	0.378	0.442	0.399	0.445	0.477	0.489	0.472	0.484	0.322	0.325	0.33	0.337	0.334	0.501	0.438	0.513	0.506	0.472	0.127	0.139	0.149	0.152	0.137	0.131	0.091	0.101	0.142
05:54:09	0.527	0.54	0.546	0.448	0.454	0.674	0.55	0.491	0.458	0.502	0.38	0.325	0.341	0.335	0.397	0.519	0.469	0.412	0.458	0.48	0.379	0.37	0.38	0.448	0.401	0.449	0.483	0.495	0.478	0.49	0.323	0.325	0.331	0.338	0.335	0.505	0.442	0.519	0.512	0.477	0.127	0.14	0.149	0.153	0.138	0.131	0.091	0.101	0.142
05:59:09	0.531	0.547	0.551	0.455	0.459	0.681	0.557	0.496	0.465	0.509	0.382	0.326	0.342	0.337	0.402	0.526	0.476	0.416	0.464	0.487	0.383	0.372	0.382	0.452	0.403	0.456	0.492	0.503	0.486	0.496	0.324	0.326	0.332	0.34	0.336	0.511	0.448	0.525	0.52	0.485	0.128	0.14	0.15	0.154	0.138	0.132	0.092	0.101	0.143
06:04:09	0.536	0.553	0.561	0.458	0.467	0.689	0.562	0.502	0.473	0.518	0.382	0.326	0.344	0.338	0.406	0.532	0.48	0.421	0.469	0.493	0.388	0.374	0.383	0.458	0.407	0.459	0.498	0.51	0.491	0.503	0.325	0.326	0.333	0.34	0.337	0.515	0.452	0.53	0.525	0.492	0.128	0.14	0.15	0.154	0.139	0.133	0.092	0.101	0.143
06:09:09	0.541	0.56	0.573	0.468	0.473	0.696	0.57	0.51	0.481	0.527	0.384	0.327	0.345	0.339	0.411	0.543	0.488	0.426	0.477	0.499	0.393	0.377	0.385	0.463	0.409	0.468	0.507	0.519	0.497	0.509	0.326	0.327	0.333	0.341	0.338	0.521	0.458	0.537	0.532	0.498	0.128	0.141	0.151	0.154	0.14	0.133	0.092	0.101	0.143
06:14:09	0.546	0.567	0.58	0.473	0.48	0.704	0.575	0.519	0.487	0.535	0.385	0.327	0.347	0.34	0.415	0.551	0.495	0.431	0.484	0.504	0.394	0.379	0.387	0.467	0.413	0.471	0.513	0.527	0.504	0.516	0.327	0.328	0.334	0.342	0.339	0.525	0.465	0.543	0.54	0.505	0.129	0.141	0.151	0.155	0.14	0.134	0.093	0.102	0.144
06:19:09	0.552	0.571	0.587	0.478	0.486	0.711	0.582	0.526	0.495	0.541	0.387	0.328	0.348	0.342	0.42	0.559	0.501	0.436	0.489	0.509	0.396	0.381	0.389	0.472	0.42	0.478	0.523	0.534	0.511	0.523	0.328	0.328	0.335	0.343	0.34	0.528	0.471	0.551	0.547	0.512	0.129	0.142	0.152	0.155	0.141	0.135	0.093	0.102	0.144
06:24:09	0.557	0.581	0.595	0.485	0.493	0.718	0.588	0.533	0.504	0.552	0.389	0.329	0.35	0.343	0.424	0.566	0.508	0.441	0.496	0.516	0.398	0.383	0.391	0.479	0.423	0.484	0.532	0.542	0.516	0.529	0.329	0.329	0.336	0.343	0.341	0.533	0.476	0.557	0.556	0.52	0.13	0.142	0.152	0.156	0.141	0.136	0.094	0.102	0.145
06:29:09	0.563	0.587	0.601	0.492	0.499	0.724	0.595	0.539	0.51	0.56	0.39	0.329	0.351	0.344	0.429	0.575	0.515	0.446	0.502	0.521	0.4	0.385	0.394	0.484	0.427	0.491	0.538	0.55	0.524	0.534	0.33	0.329	0.337	0.344	0.342	0.538	0.483	0.564	0.563	0.528	0.13	0.142	0.152	0.156	0.141	0.136	0.094	0.102	0.145
06:34:09	0.568	0.593	0.611	0.5	0.506	0.731	0.601	0.547	0.518	0.57	0.392	0.33	0.352	0.346	0.433	0.582	0.521	0.452	0.508	0.528	0.402	0.388	0.397	0.49	0.43	0.496	0.547	0.558	0.531	0.541	0.331	0.33	0.338	0.345	0.343	0.545	0.488	0.57	0.571	0.535	0.131	0.143	0.153	0.157	0.142	0.137	0.095	0.102	0.145
06:39:09	0.574	0.6	0.62	0.505	0.513	0.737	0.608	0.556	0.525	0.578	0.394	0.33	0.353	0.347	0.437	0.59	0.532	0.458	0.515	0.534	0.405	0.39	0.399	0.495	0.432	0.501	0.554	0.565	0.539	0.549	0.332	0.33	0.338	0.345	0.344	0.556	0.496	0.58	0.579	0.543	0.131	0.143	0.153	0.157	0.142	0.138	0.095	0.102	0.146
06:44:09	0.579	0.609	0.629	0.512	0.52	0.745	0.616	0.562	0.535	0.588	0.396	0.331	0.355	0.349	0.442	0.599	0.538	0.464	0.522	0.541	0.406	0.393	0.401	0.501	0.435	0.507	0.563	0.575	0.547	0.558	0.332	0.331	0.339	0.346	0.345	0.558	0.503	0.589	0.586	0.551	0.131	0.144	0.154	0.158	0.143	0.139	0.096	0.102	0.146
06:49:09	0.586	0.616	0.64	0.518	0.53	0.75	0.621	0.571	0.542	0.597	0.398	0.331	0.357	0.35	0.446	0.608	0.549	0.47	0.531	0.547	0.409	0.396	0.403	0.508	0.44	0.512	0.57	0.583	0.553	0.564	0.333	0.332	0.34	0.347	0.346	0.565	0.51	0.594	0.595	0.562	0.132	0.144	0.155	0.158	0.142	0.139	0.096	0.102	0.146
06:54:09	0.592	0.622	0.645	0.525	0.54	0.758	0.628	0.578	0.55	0.605	0.401	0.331	0.358	0.352	0.449	0.619	0.555	0.476	0.54	0.553	0.411	0.398	0.406	0.513	0.443	0.517	0.578	0.591	0.559	0.57	0.334	0.333	0.341	0.348	0.346	0.569	0.518	0.602	0.603	0.568	0.132	0.145	0.155	0.158	0.143	0.14	0.096	0.103	0.147
06:59:09	0.597	0.63	0.655	0.531	0.547	0.765	0.635	0.585	0.559	0.616	0.402	0.332	0.36	0.353	0.452	0.627	0.562	0.483	0.547	0.559	0.414	0.401	0.409	0.519	0.446	0.522	0.588	0.6	0.57	0.579	0.335	0.334	0.342	0.349	0.348	0.575	0.523	0.61	0.61	0.576	0.132	0.145	0.155	0.159	0.143	0.141	0.097	0.103	0.147
07:04:09	0.603	0.638	0.665	0.539	0.557	0.77	0.643	0.592	0.565	0.625	0.405	0.332	0.361	0.355	0.456	0.636	0.569	0.492	0.554	0.566	0.416	0.403	0.413	0.527	0.449	0.529	0.595	0.609	0.576	0.585	0.336	0.334	0.343	0.35	0.348	0.579	0.531	0.618	0.618	0.584	0.133	0.145	0.156	0.159	0.143	0.142	0.097	0.103	0.148
07:09:09	0.608	0.645	0.674	0.548	0.563	0.777	0.648	0.599	0.573	0.632	0.408	0.333	0.363	0.356	0.46	0.646	0.575	0.497	0.56	0.573	0.42	0.406	0.416	0.533	0.453	0.534	0.604	0.617	0.585	0.591	0.336	0.335	0.343	0.351	0.35	0.585	0.538	0.623	0.626	0.591	0.133	0.146	0.156	0.16	0.143	0.142	0.098	0.103	0.148
07:14:09	0.613	0.654	0.68	0.557	0.57	0.783	0.654	0.607	0.581	0.646	0.411	0.334	0.365	0.357	0.463	0.654	0.584	0.504	0.569	0.58	0.423	0.409	0.419	0.54	0.456	0.543	0.612	0.626	0.591	0.6	0.338	0.336	0.344	0.352	0.35	0.592	0.545	0.632	0.637	0.597	0.134	0.146	0.157	0.16	0.144	0.143	0.098	0.103	0.148
07:19:09	0.618	0.661	0.689	0.567	0.579	0.789	0.661	0.617	0.589	0.656	0.413	0.334	0.367	0.358	0.465	0.662	0.592	0.51	0.578	0.589	0.427	0.413	0.422	0.548	0.46	0.548	0.621	0.634	0.599	0.607	0.338	0.336	0.345	0.352	0.351	0.598	0.552	0.638	0.645	0.607	0.134	0.147	0.157	0.16	0.143	0.144	0.098	0.103	0.149
07:24:09	0.625	0.667	0.697	0.572	0.586	0.795	0.668	0.625	0.596	0.662	0.416	0.335	0.37	0.359	0.469	0.672	0.601	0.518	0.586	0.596	0.437	0.416	0.426	0.555	0.463	0.554	0.63	0.641	0.606	0.614	0.339	0.337	0.346	0.353	0.352	0.605	0.561	0.646	0.653	0.612	0.135	0.147	0.157	0.161	0.144	0.144	0.099	0.103	0.149
07:29:09	0.631	0.675	0.706	0.578	0.594	0.8	0.674	0.632	0.604	0.67	0.419	0.335	0.371	0.361	0.473	0.681	0.608	0.525	0.594	0.604	0.439	0.419	0.428	0.564	0.466	0.561	0.639	0.65	0.616	0.623	0.34	0.338	0.347	0.354	0.353	0.61	0.568	0.653	0.664	0.622	0.135	0.147	0.158	0.161	0.144	0.145	0.099	0.104	0.149
07:34:09	0.637	0.682	0.716	0.588	0.603	0.804	0.68	0.639	0.611	0.679	0.422	0.336	0.374	0.362	0.477	0.688	0.618	0.532	0.602	0.61	0.442	0.422	0.432	0.569	0.469	0.568	0.648	0.658	0.623	0.629	0.341	0.338	0.348	0.355	0.355	0.618	0.576	0.66	0.671	0.629	0.136	0.148	0.158	0.162	0.144	0.145	0.1	0.104	0.15
07:39:09	0.643	0.688	0.722	0.596	0.612	0.812	0.687	0.647	0.617	0.69	0.424	0.336	0.376	0.362	0.481	0.697	0.625	0.541	0.614	0.617	0.445	0.426	0.437	0.578	0.474	0.573	0.655	0.667	0.632	0.637	0.342	0.339	0.349	0.355	0.355	0.622	0.583	0.668	0.678	0.637	0.136	0.148	0.159	0.162	0.144	0.146	0.1	0.104	0.15
07:44:09	0.648	0.694	0.727	0.603	0.621	0.816	0.693	0.654	0.625	0.698	0.427	0.337	0.377	0.365	0.485	0.705	0.635	0.548	0.62	0.624	0.447	0.43	0.44	0.584	0.477	0.577	0.664	0.677	0.638	0.645	0.343	0.339	0.351	0.356	0.356	0.629	0.593	0.676	0.686	0.644	0.137	0.148	0.159	0.162	0.145	0.146	0.1	0.104	0.15
07:49:09	0.655	0.701	0.739	0.612	0.631	0.824	0.7	0.664	0.633	0.708	0.429	0.338	0.379	0.366	0.491	0.714	0.642	0.556	0.63	0.63	0.451	0.434	0.445	0.589	0.481	0.584	0.671	0.685	0.647	0.651	0.344	0.34	0.351	0.357	0.357	0.637	0.598	0.685	0.694	0.653	0.137	0.149	0.159	0.163	0.145	0.146	0.101	0.104	0.151
07:54:09	0.662	0.706	0.748	0.621	0.638	0.83	0.705	0.671	0.64	0.717	0.432	0.338	0.381	0.368	0.497	0.724	0.65	0.564	0.637	0.637	0.454	0.438	0.448	0.598	0.485	0.59	0.679	0.695	0.653	0.658	0.345	0.341	0.352	0.358	0.358	0.641	0.606	0.692	0.701	0.662	0.137	0.149	0.16	0.163	0.146	0.147	0.101	0.105	0.151
07:59:09	0.668	0.713	0.755	0.628	0.646	0.836	0.712	0.677	0.648	0.725	0.435	0.339	0.382	0.369	0.502	0.731	0.659	0.572	0.646	0.645	0.458	0.442	0.452	0.605	0.489	0.595	0.689	0.702	0.66	0.664	0.346	0.342	0.353	0.358	0.359	0.648	0.613	0.698	0.709	0.669	0.138	0.149	0.16	0.164	0.146	0.147	0.101	0.104	0.151
08:04:09	0.674	0.72	0.76	0.635	0.655	0.841	0.717	0.683	0.654	0.734	0.438	0.34	0.384	0.371	0.506	0.741	0.668	0.582	0.653	0.652	0.462	0.446	0.456	0.612	0.494	0.601	0.695	0.71	0.667	0.669	0.347	0.342	0.354	0.359	0.36	0.652	0.621	0.705	0.717	0.675	0.138	0.15	0.161	0.164	0.147	0.147	0.102	0.105	0.152
08:09:09	0.68	0.728	0.768	0.643	0.663	0.847	0.723	0.69	0.661	0.741	0.441	0.341	0.385	0.373	0.512	0.746	0.674	0.589	0.662	0.66	0.465	0.45	0.461	0.617	0.498	0.608	0.703	0.717	0.674	0.675	0.348	0.343	0.355	0.36	0.36	0.659	0.627	0.712	0.726	0.683	0.138	0.15	0.161	0.164	0.148	0.148	0.102	0.105	0.152
08:14:09	0.685	0.732	0.775	0.649	0.672	0.851	0.73	0.698	0.666	0.749	0.443	0.342	0.387	0.375	0.516	0.753	0.682	0.595	0.668	0.668	0.469	0.455	0.464	0.625	0.503	0.613	0.712	0.725	0.68	0.682	0.349	0.344	0.356	0.36	0.361	0.663	0.636	0.721	0.734	0.694	0.138	0.151	0.161	0.165	0.148	0.148	0.102	0.105	0.152
08:19:09	0.69	0.739	0.782	0.656	0.682	0.855	0.736	0.705	0.675	0.756	0.445	0.342	0.388	0.377	0.52	0.761	0.69	0.604	0.678	0.673	0.472	0.458	0.468	0.631	0.507	0.619	0.721	0.734	0.687	0.69	0.349	0.344	0.357	0.361	0.362	0.67	0.643	0.726	0.742	0.699	0.139	0.151	0.162	0.165	0.149	0.148	0.103	0.105	0.153
08:24:09	0.696	0.745	0.794	0.664	0.69	0.861	0.743	0.711	0.681	0.766	0.449	0.343	0.39	0.38	0.524	0.767	0.697	0.614	0.683	0.682	0.476	0.463	0.472	0.639	0.511	0.625	0.726	0.74	0.694	0.696	0.35	0.345	0.358	0.362	0.363	0.675	0.649	0.733	0.749	0.707	0.139	0.151	0.162	0.165	0.149	0.148	0.103	0.105	0.153
08:29:09	0.703	0.75	0.801	0.672	0.697	0.867	0.748	0.718	0.687	0.774	0.452	0.344	0.392	0.381	0.529	0.773	0.705	0.622	0.691	0.688	0.48	0.467	0.475	0.646	0.514	0.631	0.735	0.747	0.703	0.703	0.351	0.345	0.359	0.363	0.364	0.682	0.656	0.741	0.757	0.717	0.139	0.151	0.162	0.166	0.149	0.149	0.103	0.105	0.153
08:34:09	0.71	0.757	0.806	0.681	0.707	0.872	0.752	0.723	0.693	0.779	0.454	0.344	0.393	0.383	0.535	0.781	0.714	0.63	0.699	0.694	0.483	0.472	0.48	0.653	0.519	0.637	0.741	0.755	0.709	0.709	0.352	0.346	0.359	0.363	0.365	0.686	0.662	0.748	0.764	0.722	0.139	0.152	0.163	0.166	0.149	0.149	0.103	0.105	0.153
08:39:09	0.717	0.765	0.813	0.687	0.716	0.877	0.76	0.729	0.699	0.787	0.458	0.345	0.395	0.386	0.54	0.788	0.72	0.638	0.706	0.702	0.486	0.476	0.485	0.659	0.523	0.642	0.751	0.761	0.716	0.716	0.353	0.347	0.36	0.364	0.366	0.691	0.669	0.755	0.77	0.728	0.139	0.152	0.163	0.166	0.149	0.15	0.103	0.106	0.154
08:44:09	0.723	0.77	0.819	0.696	0.723	0.882	0.766	0.737	0.707	0.797	0.461	0.346	0.397	0.388	0.545	0.794	0.73	0.646	0.712	0.709	0.491	0.482	0.489	0.665	0.529	0.648	0.757	0.768	0.722	0.721	0.354	0.347	0.361	0.365	0.367	0.696	0.675	0.761	0.777	0.736	0.14	0.152	0.163	0.167	0.15	0.15	0.104	0.106	0.154
08:49:09	0.729	0.775	0.826	0.707	0.732	0.887	0.774	0.743	0.711	0.802	0.464	0.347	0.399	0.391	0.55	0.801	0.736	0.653	0.719	0.715	0.495	0.487	0.494	0.672	0.534	0.653	0.763	0.774	0.728	0.727	0.355	0.348	0.362	0.365	0.368	0.7	0.682	0.768	0.783	0.741	0.14	0.153	0.164	0.167	0.15	0.151	0.104	0.106	0.154
08:54:09	0.735	0.781	0.831	0.713	0.741	0.892	0.778	0.75	0.717	0.809	0.467	0.348	0.402	0.394	0.556	0.808	0.745	0.661	0.726	0.724	0.499	0.491	0.498	0.679	0.54	0.657	0.771	0.78	0.735	0.734	0.356	0.349	0.362	0.366	0.368	0.707	0.689	0.774	0.79	0.748	0.14	0.153	0.164	0.167	0.151	0.151	0.104	0.106	0.154
08:59:09	0.743	0.789	0.839	0.719	0.751	0.896	0.785	0.755	0.725	0.818	0.472	0.349	0.405	0.397	0.562	0.814	0.752	0.673	0.735	0.73	0.503	0.497	0.502	0.686	0.546	0.663	0.78	0.788	0.74	0.74	0.356	0.349	0.364	0.367	0.369	0.712	0.697	0.779	0.796	0.754	0.141	0.153	0.165	0.168	0.151	0.151	0.104	0.106	0.155
09:04:09	0.75	0.794	0.847	0.726	0.758	0.902	0.788	0.765	0.73	0.823	0.476	0.35	0.407	0.4	0.566	0.821	0.759	0.676	0.742	0.737	0.507	0.501	0.507	0.694	0.55	0.668	0.786	0.794	0.747	0.746	0.357	0.35	0.364	0.367	0.37	0.717	0.702	0.785	0.802	0.761	0.141	0.154	0.165	0.168	0.152	0.152	0.104	0.107	0.155
09:09:09	0.756	0.799	0.852	0.734	0.768	0.907	0.794	0.769	0.737	0.828	0.479	0.351	0.408	0.402	0.571	0.83	0.766	0.684	0.749	0.743	0.512	0.506	0.509	0.702	0.556	0.676	0.792	0.802	0.753	0.751	0.358	0.35	0.365	0.368	0.371	0.723	0.708	0.79	0.808	0.766	0.142	0.154	0.165	0.168	0.152	0.152	0.105	0.107	0.155
09:14:09	0.763	0.808	0.858	0.741	0.777	0.911	0.798	0.775	0.743	0.836	0.482	0.352	0.411	0.405	0.577	0.837	0.775	0.692	0.756	0.751	0.515	0.511	0.515	0.708	0.562	0.681	0.801	0.808	0.758	0.758	0.359	0.351	0.366	0.368	0.371	0.727	0.715	0.798	0.814	0.773	0.142	0.154	0.166	0.169	0.152	0.153	0.105	0.107	0.156
09:19:09	0.768	0.814	0.864	0.751	0.787	0.917	0.804	0.78	0.747	0.843	0.486	0.353	0.414	0.408	0.583	0.842	0.783	0.697	0.763	0.758	0.52	0.517	0.519	0.712	0.568	0.686	0.808	0.814	0.766	0.765	0.36	0.352	0.367	0.369	0.372	0.732	0.72	0.803	0.822	0.781	0.142	0.155	0.166	0.169	0.153	0.153	0.105	0.107	0.156
09:24:09	0.776	0.819	0.869	0.763	0.796	0.921	0.808	0.786	0.756	0.848	0.49	0.354	0.416	0.409	0.589	0.848	0.79	0.706	0.771	0.765	0.524	0.522	0.524	0.719	0.573	0.693	0.814	0.82	0.77	0.77	0.361	0.352	0.367	0.37	0.373	0.74	0.726	0.807	0.828	0.786	0.143	0.155	0.166	0.169	0.153	0.154	0.105	0.107	0.156
09:29:09	0.781	0.825	0.876	0.767	0.803	0.926	0.814	0.791	0.761	0.854	0.494	0.356	0.42	0.412	0.594	0.851	0.797	0.712	0.779	0.773	0.529	0.528	0.529	0.726	0.578	0.696	0.82	0.827	0.777	0.773	0.362	0.353	0.368	0.371	0.374	0.746	0.733	0.813	0.834	0.792	0.143	0.155	0.166	0.17	0.153	0.154	0.105	0.107	0.156
09:34:09	0.79	0.829	0.884	0.775	0.811	0.93	0.818	0.797	0.767	0.861	0.496	0.357	0.422	0.415	0.602	0.857	0.801	0.72	0.783	0.78	0.531	0.534	0.533	0.73	0.586	0.701	0.826	0.835	0.785	0.78	0.362	0.353	0.369	0.371	0.374	0.749	0.739	0.819	0.84	0.798	0.143	0.156	0.167	0.17	0.153	0.155	0.105	0.107	0.157
09:39:09	0.794	0.833	0.89	0.784	0.821	0.935	0.824	0.802	0.773	0.867	0.501	0.358	0.424	0.418	0.609	0.863	0.81	0.726	0.789	0.785	0.535	0.539	0.538	0.738	0.593	0.707	0.834	0.842	0.792	0.786	0.363	0.354	0.37	0.372	0.375	0.753	0.744	0.826	0.847	0.804	0.143	0.156	0.167	0.17	0.153	0.155	0.106	0.107	0.157
09:44:09	0.803	0.839	0.894	0.792	0.829	0.94	0.829	0.806	0.778	0.873	0.505	0.36	0.427	0.421	0.615	0.87	0.817	0.734	0.795	0.791	0.54	0.545	0.544	0.744	0.597	0.713	0.839	0.848	0.797	0.791	0.364	0.355	0.371	0.373	0.376	0.761	0.75	0.832	0.853	0.812	0.144	0.156	0.167	0.171	0.154	0.155	0.106	0.108	0.157
09:49:09	0.81	0.846	0.9	0.798	0.838	0.943	0.833	0.813	0.784	0.879	0.509	0.36	0.432	0.424	0.622	0.877	0.823	0.74	0.802	0.797	0.545	0.553	0.548	0.75	0.602	0.716	0.848	0.852	0.802	0.797	0.365	0.355	0.372	0.373	0.377	0.764	0.756	0.836	0.86	0.817	0.144	0.156	0.167	0.171	0.154	0.155	0.106	0.108	0.157
09:54:09	0.818	0.85	0.905	0.806	0.849	0.947	0.839	0.818	0.789	0.885	0.514	0.362	0.435	0.427	0.629	0.882	0.832	0.746	0.809	0.802	0.549	0.558	0.551	0.758	0.608	0.722	0.853	0.859	0.809	0.802	0.365	0.356	0.372	0.374	0.377	0.768	0.761	0.842	0.865	0.823	0.144	0.157	0.168	0.171	0.154	0.156	0.106	0.108	0.158
09:59:09	0.822	0.856	0.913	0.813	0.856	0.951	0.844	0.822	0.794	0.89	0.518	0.363	0.438	0.431	0.634	0.888	0.839	0.752	0.815	0.808	0.553	0.564	0.556	0.764	0.614	0.728	0.859	0.866	0.813	0.809	0.366	0.356	0.373	0.374	0.378	0.772	0.768	0.848	0.872	0.828	0.144	0.157	0.168	0.171	0.155	0.156	0.107	0.108	0.158
10:04:09	0.831	0.859	0.92	0.821	0.864	0.956	0.848	0.828	0.801	0.896	0.524	0.364	0.442	0.435	0.639	0.896	0.845	0.759	0.821	0.815	0.557	0.571	0.561	0.77	0.621	0.732	0.867	0.87	0.821	0.815	0.367	0.357	0.374	0.375	0.379	0.777	0.773	0.854	0.878	0.835	0.145	0.157	0.168	0.171	0.155	0.156	0.107	0.108	0.158
A570 values for second set of technical replicates
	Nonanal					Nonanal Control		Amyl alcohol					Amyl alcohol control					2-methyl-1-butanol					2-methyl-1-butanol control					Propionic acid					Propionic acid control					No cell nonanal		No cell AA		No cell 2M1B		No cell PA		No cell no compound
Time	A10	B10	C10	D10	E10	D11	E11	A7	B7	C7	D7	E7	A8	B8	C8	D8	E8	A4	B4	C4	D4	E4	A5	B5	C5	D5	E5	A1	B1	C1	D1	E1	A2	B2	C2	D2	E2	G12	H12	E12	F12	C12	D12	A12	B12	H10	H11
00:03:19	0.256	0.247	0.253	0.257	0.251	0.25	0.252	0.261	0.263	0.249	0.251	0.251	0.243	0.25	0.24	0.243	0.253	0.236	0.249	0.269	0.264	0.244	0.25	0.251	0.249	0.243	0.26	0.245	0.241	0.238	0.258	0.239	0.237	0.243	0.235	0.244	0.239	0.145	0.157	0.141	0.131	0.137	0.145	0.161	0.129	0.149	0.151
00:08:19	0.264	0.256	0.263	0.266	0.261	0.258	0.26	0.274	0.278	0.263	0.266	0.266	0.252	0.259	0.248	0.253	0.262	0.244	0.264	0.281	0.28	0.264	0.259	0.258	0.256	0.252	0.269	0.249	0.251	0.245	0.265	0.247	0.245	0.251	0.241	0.248	0.245	0.153	0.166	0.155	0.146	0.157	0.159	0.161	0.129	0.157	0.159
00:13:19	0.273	0.265	0.273	0.278	0.273	0.271	0.275	0.29	0.295	0.276	0.282	0.283	0.264	0.27	0.258	0.265	0.277	0.256	0.275	0.295	0.292	0.276	0.27	0.271	0.267	0.263	0.279	0.257	0.256	0.251	0.27	0.255	0.255	0.258	0.251	0.256	0.255	0.163	0.175	0.163	0.153	0.164	0.166	0.161	0.129	0.166	0.168
00:18:19	0.288	0.278	0.287	0.291	0.288	0.285	0.289	0.304	0.311	0.291	0.297	0.298	0.279	0.283	0.27	0.278	0.288	0.268	0.288	0.31	0.305	0.288	0.281	0.283	0.28	0.276	0.292	0.264	0.26	0.254	0.274	0.258	0.264	0.269	0.262	0.267	0.266	0.173	0.185	0.172	0.162	0.172	0.173	0.161	0.129	0.176	0.177
00:23:19	0.304	0.292	0.302	0.305	0.303	0.3	0.306	0.321	0.328	0.305	0.313	0.319	0.294	0.299	0.284	0.294	0.301	0.281	0.302	0.325	0.32	0.303	0.295	0.296	0.294	0.291	0.307	0.274	0.266	0.259	0.28	0.262	0.276	0.281	0.273	0.278	0.277	0.184	0.196	0.181	0.171	0.18	0.181	0.161	0.129	0.187	0.188
00:28:19	0.321	0.305	0.319	0.319	0.319	0.316	0.323	0.333	0.344	0.322	0.328	0.334	0.31	0.314	0.299	0.308	0.314	0.295	0.318	0.34	0.334	0.317	0.308	0.309	0.309	0.307	0.322	0.28	0.27	0.264	0.287	0.267	0.288	0.292	0.286	0.287	0.29	0.196	0.207	0.191	0.181	0.189	0.19	0.161	0.129	0.199	0.2
00:33:19	0.337	0.321	0.335	0.337	0.336	0.333	0.342	0.351	0.364	0.337	0.346	0.353	0.326	0.33	0.316	0.325	0.33	0.308	0.332	0.357	0.349	0.334	0.324	0.322	0.324	0.323	0.338	0.283	0.273	0.268	0.295	0.27	0.304	0.304	0.298	0.299	0.303	0.208	0.218	0.202	0.191	0.198	0.2	0.161	0.129	0.21	0.211
00:38:19	0.354	0.336	0.352	0.354	0.352	0.35	0.36	0.37	0.381	0.355	0.364	0.369	0.342	0.346	0.333	0.34	0.347	0.322	0.349	0.374	0.363	0.349	0.339	0.337	0.339	0.339	0.353	0.288	0.275	0.273	0.302	0.275	0.318	0.318	0.311	0.31	0.316	0.22	0.23	0.212	0.202	0.207	0.21	0.159	0.131	0.222	0.223
00:43:19	0.37	0.351	0.369	0.372	0.37	0.367	0.378	0.388	0.398	0.372	0.379	0.388	0.358	0.362	0.35	0.357	0.363	0.337	0.363	0.391	0.381	0.365	0.354	0.352	0.354	0.356	0.37	0.293	0.28	0.277	0.308	0.281	0.332	0.33	0.323	0.324	0.33	0.232	0.241	0.224	0.212	0.217	0.221	0.157	0.13	0.234	0.235
00:48:19	0.386	0.367	0.386	0.389	0.387	0.384	0.397	0.404	0.416	0.39	0.395	0.404	0.374	0.377	0.367	0.374	0.379	0.351	0.378	0.408	0.399	0.382	0.368	0.368	0.37	0.373	0.386	0.298	0.285	0.28	0.316	0.287	0.347	0.343	0.336	0.336	0.342	0.244	0.253	0.235	0.223	0.226	0.232	0.156	0.13	0.246	0.247
00:53:19	0.402	0.382	0.403	0.406	0.405	0.4	0.416	0.421	0.43	0.406	0.412	0.425	0.39	0.393	0.384	0.388	0.396	0.365	0.394	0.427	0.415	0.398	0.384	0.383	0.386	0.391	0.403	0.3	0.288	0.284	0.322	0.291	0.359	0.356	0.35	0.348	0.355	0.256	0.264	0.246	0.234	0.235	0.242	0.157	0.13	0.258	0.259
00:58:19	0.418	0.397	0.421	0.423	0.423	0.417	0.434	0.437	0.445	0.423	0.426	0.418	0.406	0.409	0.402	0.405	0.413	0.382	0.41	0.444	0.434	0.416	0.399	0.398	0.401	0.409	0.419	0.302	0.292	0.288	0.329	0.296	0.378	0.369	0.363	0.36	0.369	0.269	0.276	0.257	0.245	0.244	0.252	0.158	0.13	0.27	0.271
01:03:19	0.433	0.412	0.437	0.44	0.441	0.434	0.451	0.453	0.468	0.438	0.441	0.436	0.423	0.423	0.417	0.421	0.429	0.396	0.427	0.463	0.451	0.433	0.414	0.412	0.416	0.428	0.436	0.305	0.296	0.292	0.337	0.302	0.406	0.381	0.374	0.372	0.38	0.281	0.287	0.268	0.255	0.253	0.262	0.159	0.129	0.282	0.283
01:08:19	0.45	0.427	0.452	0.456	0.458	0.452	0.47	0.469	0.468	0.453	0.452	0.451	0.44	0.438	0.435	0.438	0.447	0.411	0.443	0.481	0.467	0.449	0.428	0.427	0.431	0.447	0.452	0.309	0.301	0.295	0.345	0.306	0.403	0.393	0.387	0.383	0.394	0.292	0.298	0.279	0.265	0.262	0.272	0.16	0.129	0.294	0.295
01:13:19	0.465	0.441	0.466	0.472	0.473	0.469	0.488	0.486	0.474	0.475	0.471	0.465	0.457	0.453	0.451	0.454	0.463	0.426	0.458	0.5	0.484	0.465	0.443	0.441	0.447	0.466	0.468	0.313	0.304	0.299	0.351	0.311	0.408	0.408	0.399	0.395	0.408	0.304	0.309	0.29	0.276	0.27	0.281	0.161	0.129	0.305	0.306
01:18:19	0.48	0.454	0.48	0.488	0.486	0.487	0.504	0.492	0.493	0.499	0.48	0.478	0.471	0.468	0.469	0.47	0.481	0.44	0.474	0.517	0.5	0.482	0.457	0.456	0.461	0.484	0.486	0.317	0.307	0.303	0.358	0.316	0.422	0.434	0.411	0.407	0.419	0.316	0.32	0.3	0.286	0.279	0.291	0.163	0.13	0.317	0.318
01:23:19	0.497	0.467	0.489	0.503	0.496	0.503	0.521	0.503	0.508	0.49	0.482	0.491	0.486	0.482	0.485	0.486	0.496	0.453	0.488	0.533	0.516	0.496	0.471	0.47	0.475	0.503	0.505	0.32	0.311	0.306	0.363	0.321	0.435	0.444	0.426	0.418	0.431	0.328	0.331	0.311	0.296	0.287	0.3	0.164	0.13	0.328	0.329
01:28:19	0.513	0.482	0.516	0.518	0.512	0.519	0.537	0.517	0.519	0.5	0.496	0.504	0.499	0.497	0.503	0.502	0.513	0.47	0.502	0.549	0.531	0.51	0.484	0.484	0.489	0.521	0.526	0.327	0.313	0.309	0.368	0.326	0.445	0.443	0.441	0.429	0.441	0.339	0.342	0.321	0.306	0.296	0.31	0.166	0.129	0.34	0.34
01:33:19	0.529	0.507	0.518	0.534	0.532	0.535	0.553	0.528	0.534	0.512	0.513	0.518	0.508	0.512	0.519	0.518	0.529	0.508	0.516	0.563	0.546	0.528	0.496	0.497	0.502	0.538	0.55	0.331	0.317	0.312	0.373	0.33	0.455	0.452	0.44	0.44	0.453	0.351	0.353	0.331	0.316	0.304	0.319	0.168	0.129	0.351	0.352
01:38:19	0.538	0.563	0.533	0.549	0.541	0.551	0.569	0.541	0.546	0.526	0.527	0.532	0.53	0.528	0.54	0.534	0.547	0.487	0.53	0.583	0.562	0.54	0.509	0.511	0.516	0.552	0.565	0.334	0.32	0.315	0.377	0.334	0.466	0.46	0.446	0.449	0.481	0.362	0.363	0.341	0.326	0.312	0.329	0.169	0.129	0.362	0.363
01:43:19	0.541	0.512	0.545	0.566	0.554	0.564	0.584	0.553	0.56	0.539	0.539	0.545	0.543	0.547	0.548	0.55	0.576	0.494	0.542	0.626	0.58	0.532	0.521	0.523	0.528	0.565	0.569	0.339	0.324	0.318	0.381	0.339	0.477	0.468	0.453	0.455	0.471	0.373	0.374	0.352	0.336	0.32	0.339	0.172	0.129	0.373	0.374
01:48:19	0.547	0.521	0.556	0.582	0.566	0.576	0.597	0.565	0.573	0.552	0.551	0.555	0.555	0.578	0.55	0.568	0.584	0.504	0.558	0.6	0.612	0.546	0.535	0.534	0.541	0.574	0.585	0.344	0.328	0.321	0.385	0.343	0.486	0.478	0.466	0.454	0.47	0.385	0.384	0.362	0.345	0.328	0.349	0.173	0.129	0.384	0.385
01:53:19	0.557	0.535	0.568	0.608	0.579	0.632	0.611	0.577	0.584	0.564	0.564	0.568	0.543	0.579	0.559	0.591	0.592	0.512	0.585	0.602	0.603	0.558	0.542	0.546	0.554	0.581	0.602	0.349	0.332	0.324	0.388	0.348	0.495	0.487	0.481	0.463	0.486	0.396	0.395	0.372	0.355	0.336	0.358	0.175	0.13	0.395	0.396
01:58:19	0.572	0.549	0.58	0.622	0.594	0.608	0.625	0.588	0.594	0.576	0.576	0.58	0.553	0.595	0.561	0.615	0.595	0.521	0.581	0.615	0.597	0.569	0.551	0.557	0.566	0.596	0.62	0.354	0.334	0.327	0.391	0.352	0.505	0.494	0.487	0.47	0.493	0.406	0.405	0.383	0.365	0.342	0.368	0.176	0.13	0.405	0.406
02:03:19	0.588	0.562	0.592	0.636	0.61	0.615	0.637	0.599	0.609	0.59	0.587	0.591	0.569	0.612	0.57	0.621	0.601	0.53	0.576	0.627	0.612	0.582	0.565	0.566	0.577	0.615	0.63	0.359	0.337	0.33	0.393	0.357	0.514	0.503	0.493	0.477	0.501	0.417	0.415	0.392	0.374	0.35	0.377	0.178	0.13	0.416	0.417
02:08:19	0.601	0.573	0.604	0.64	0.622	0.618	0.664	0.611	0.621	0.602	0.6	0.604	0.582	0.619	0.58	0.638	0.599	0.54	0.585	0.639	0.62	0.594	0.573	0.576	0.585	0.632	0.627	0.364	0.34	0.333	0.396	0.361	0.521	0.516	0.501	0.483	0.509	0.428	0.425	0.401	0.384	0.357	0.386	0.18	0.13	0.426	0.428
02:13:19	0.611	0.584	0.615	0.645	0.633	0.625	0.657	0.623	0.634	0.615	0.612	0.617	0.592	0.616	0.589	0.64	0.608	0.551	0.594	0.653	0.631	0.606	0.587	0.588	0.603	0.633	0.625	0.369	0.343	0.335	0.399	0.365	0.53	0.525	0.51	0.491	0.519	0.439	0.435	0.41	0.393	0.364	0.395	0.182	0.13	0.437	0.438
02:18:19	0.623	0.596	0.627	0.657	0.644	0.634	0.657	0.633	0.646	0.627	0.623	0.63	0.602	0.611	0.601	0.645	0.618	0.561	0.603	0.665	0.642	0.617	0.596	0.592	0.651	0.626	0.634	0.374	0.345	0.338	0.401	0.37	0.54	0.533	0.517	0.5	0.527	0.449	0.445	0.419	0.403	0.372	0.405	0.184	0.13	0.447	0.449
02:23:19	0.635	0.608	0.639	0.666	0.657	0.647	0.666	0.644	0.659	0.638	0.634	0.642	0.615	0.613	0.612	0.647	0.628	0.57	0.613	0.675	0.653	0.627	0.606	0.603	0.648	0.625	0.647	0.38	0.348	0.34	0.402	0.373	0.548	0.543	0.525	0.508	0.534	0.46	0.455	0.428	0.412	0.38	0.413	0.185	0.13	0.457	0.459
02:28:19	0.646	0.619	0.651	0.676	0.668	0.669	0.681	0.654	0.671	0.65	0.646	0.655	0.625	0.624	0.621	0.646	0.64	0.581	0.621	0.688	0.665	0.639	0.617	0.612	0.656	0.634	0.661	0.383	0.351	0.343	0.405	0.377	0.556	0.55	0.534	0.514	0.545	0.47	0.464	0.437	0.421	0.387	0.423	0.187	0.13	0.467	0.469
02:33:19	0.656	0.63	0.663	0.688	0.681	0.68	0.691	0.664	0.682	0.661	0.656	0.665	0.637	0.635	0.634	0.65	0.651	0.59	0.629	0.699	0.676	0.65	0.627	0.623	0.652	0.644	0.674	0.388	0.353	0.344	0.406	0.38	0.565	0.561	0.542	0.522	0.552	0.48	0.474	0.447	0.43	0.395	0.432	0.188	0.131	0.477	0.479
02:38:19	0.668	0.642	0.676	0.703	0.692	0.684	0.702	0.675	0.694	0.672	0.667	0.677	0.648	0.648	0.646	0.661	0.663	0.601	0.638	0.708	0.685	0.661	0.639	0.634	0.648	0.656	0.689	0.392	0.355	0.347	0.407	0.383	0.574	0.571	0.55	0.529	0.56	0.491	0.484	0.456	0.439	0.403	0.441	0.19	0.131	0.487	0.49
02:43:19	0.68	0.654	0.689	0.717	0.705	0.696	0.716	0.685	0.705	0.684	0.678	0.688	0.66	0.66	0.657	0.674	0.675	0.611	0.647	0.718	0.695	0.671	0.65	0.645	0.654	0.667	0.701	0.396	0.357	0.348	0.409	0.386	0.584	0.58	0.559	0.538	0.568	0.501	0.493	0.465	0.448	0.41	0.45	0.192	0.131	0.498	0.5
02:48:19	0.692	0.666	0.701	0.732	0.718	0.708	0.727	0.695	0.716	0.695	0.689	0.7	0.67	0.671	0.669	0.689	0.687	0.62	0.656	0.728	0.705	0.68	0.661	0.657	0.666	0.677	0.711	0.4	0.358	0.351	0.41	0.389	0.592	0.59	0.568	0.546	0.577	0.511	0.503	0.474	0.457	0.417	0.458	0.194	0.131	0.507	0.509
02:53:19	0.705	0.679	0.714	0.744	0.731	0.721	0.74	0.705	0.727	0.705	0.7	0.712	0.683	0.684	0.681	0.701	0.698	0.631	0.665	0.739	0.714	0.69	0.672	0.667	0.68	0.688	0.722	0.404	0.361	0.352	0.412	0.392	0.602	0.599	0.577	0.555	0.586	0.521	0.512	0.483	0.466	0.425	0.466	0.196	0.131	0.517	0.519
02:58:19	0.716	0.691	0.728	0.759	0.745	0.734	0.753	0.715	0.738	0.716	0.71	0.722	0.697	0.694	0.692	0.711	0.71	0.641	0.673	0.749	0.723	0.699	0.684	0.678	0.69	0.699	0.733	0.407	0.362	0.355	0.413	0.394	0.611	0.609	0.586	0.564	0.595	0.531	0.521	0.492	0.474	0.433	0.475	0.198	0.132	0.527	0.529
03:03:19	0.729	0.703	0.741	0.773	0.756	0.747	0.766	0.724	0.748	0.727	0.719	0.733	0.708	0.706	0.704	0.723	0.721	0.651	0.681	0.758	0.732	0.708	0.695	0.688	0.701	0.712	0.748	0.41	0.364	0.356	0.414	0.397	0.622	0.618	0.596	0.572	0.604	0.54	0.53	0.5	0.483	0.441	0.484	0.199	0.132	0.536	0.539
03:08:19	0.742	0.716	0.754	0.788	0.769	0.76	0.78	0.733	0.757	0.737	0.73	0.744	0.719	0.72	0.715	0.734	0.733	0.662	0.689	0.767	0.74	0.717	0.707	0.7	0.712	0.723	0.761	0.413	0.366	0.357	0.415	0.399	0.631	0.628	0.605	0.581	0.614	0.55	0.539	0.509	0.492	0.449	0.492	0.201	0.132	0.546	0.548
03:13:19	0.756	0.73	0.766	0.8	0.784	0.773	0.792	0.742	0.768	0.748	0.739	0.754	0.731	0.73	0.728	0.748	0.744	0.671	0.698	0.776	0.749	0.727	0.719	0.711	0.723	0.732	0.77	0.416	0.368	0.359	0.416	0.401	0.641	0.639	0.614	0.591	0.624	0.56	0.549	0.518	0.501	0.457	0.5	0.203	0.132	0.555	0.558
03:18:19	0.768	0.744	0.782	0.816	0.797	0.787	0.805	0.752	0.778	0.758	0.749	0.765	0.744	0.743	0.739	0.76	0.758	0.684	0.706	0.786	0.759	0.735	0.73	0.723	0.735	0.744	0.781	0.42	0.369	0.36	0.418	0.404	0.651	0.649	0.624	0.6	0.634	0.569	0.558	0.527	0.509	0.465	0.509	0.205	0.133	0.565	0.568
03:23:19	0.782	0.757	0.795	0.829	0.812	0.801	0.82	0.761	0.788	0.768	0.759	0.775	0.758	0.755	0.753	0.774	0.771	0.694	0.714	0.795	0.767	0.744	0.742	0.734	0.748	0.757	0.796	0.422	0.37	0.362	0.419	0.406	0.661	0.659	0.635	0.609	0.643	0.579	0.566	0.535	0.517	0.473	0.517	0.206	0.133	0.574	0.577
03:28:19	0.796	0.772	0.809	0.845	0.826	0.814	0.833	0.769	0.798	0.778	0.769	0.786	0.77	0.767	0.765	0.788	0.784	0.705	0.722	0.805	0.775	0.753	0.754	0.746	0.758	0.768	0.807	0.424	0.373	0.363	0.42	0.408	0.67	0.67	0.644	0.62	0.653	0.588	0.575	0.544	0.526	0.48	0.525	0.208	0.133	0.583	0.586
03:33:19	0.811	0.786	0.823	0.861	0.842	0.828	0.846	0.778	0.808	0.788	0.779	0.796	0.784	0.781	0.778	0.801	0.796	0.715	0.729	0.815	0.785	0.762	0.766	0.757	0.77	0.779	0.82	0.427	0.374	0.364	0.421	0.41	0.68	0.681	0.653	0.63	0.662	0.598	0.584	0.552	0.534	0.488	0.533	0.21	0.134	0.592	0.595
03:38:19	0.826	0.801	0.838	0.875	0.855	0.841	0.861	0.787	0.817	0.798	0.789	0.806	0.796	0.793	0.791	0.814	0.808	0.727	0.737	0.824	0.793	0.771	0.78	0.768	0.78	0.791	0.831	0.429	0.375	0.366	0.422	0.412	0.691	0.691	0.665	0.64	0.674	0.607	0.593	0.561	0.542	0.495	0.541	0.211	0.134	0.602	0.605
03:43:19	0.84	0.816	0.854	0.89	0.871	0.855	0.878	0.795	0.826	0.807	0.798	0.816	0.81	0.807	0.802	0.828	0.821	0.739	0.746	0.834	0.801	0.78	0.791	0.781	0.793	0.804	0.846	0.432	0.377	0.367	0.423	0.413	0.706	0.701	0.674	0.65	0.684	0.616	0.602	0.569	0.55	0.501	0.549	0.214	0.135	0.611	0.614
03:48:19	0.856	0.831	0.87	0.907	0.886	0.871	0.889	0.804	0.836	0.817	0.807	0.825	0.822	0.821	0.817	0.841	0.835	0.75	0.754	0.844	0.809	0.789	0.805	0.793	0.804	0.816	0.858	0.434	0.378	0.368	0.424	0.415	0.715	0.713	0.685	0.661	0.696	0.625	0.61	0.577	0.558	0.508	0.557	0.215	0.135	0.62	0.623
03:53:19	0.871	0.847	0.884	0.924	0.901	0.886	0.907	0.812	0.845	0.826	0.817	0.835	0.836	0.833	0.83	0.856	0.85	0.762	0.762	0.855	0.818	0.799	0.818	0.805	0.816	0.828	0.869	0.436	0.379	0.369	0.425	0.417	0.724	0.724	0.696	0.672	0.708	0.634	0.618	0.585	0.566	0.514	0.565	0.217	0.136	0.629	0.632
03:58:19	0.888	0.863	0.901	0.94	0.916	0.9	0.921	0.82	0.854	0.835	0.825	0.845	0.849	0.847	0.846	0.87	0.863	0.774	0.77	0.864	0.826	0.807	0.831	0.818	0.828	0.841	0.884	0.438	0.38	0.37	0.426	0.418	0.732	0.735	0.708	0.684	0.719	0.643	0.627	0.594	0.574	0.521	0.573	0.219	0.137	0.637	0.641
04:03:19	0.906	0.878	0.918	0.956	0.935	0.916	0.935	0.828	0.863	0.844	0.835	0.854	0.862	0.863	0.859	0.885	0.876	0.788	0.779	0.874	0.834	0.817	0.844	0.83	0.841	0.854	0.898	0.439	0.381	0.371	0.427	0.42	0.742	0.745	0.719	0.695	0.731	0.652	0.635	0.601	0.582	0.527	0.58	0.221	0.137	0.646	0.649
04:08:19	0.921	0.897	0.936	0.976	0.95	0.931	0.952	0.836	0.872	0.852	0.843	0.864	0.877	0.877	0.874	0.898	0.891	0.799	0.787	0.884	0.844	0.826	0.858	0.843	0.853	0.867	0.91	0.441	0.382	0.371	0.428	0.421	0.753	0.756	0.731	0.708	0.744	0.661	0.643	0.61	0.59	0.534	0.588	0.223	0.138	0.655	0.658
04:13:19	0.939	0.913	0.952	0.997	0.967	0.946	0.965	0.844	0.88	0.86	0.852	0.872	0.89	0.89	0.887	0.914	0.907	0.812	0.794	0.893	0.851	0.835	0.872	0.856	0.866	0.879	0.924	0.443	0.383	0.372	0.429	0.423	0.765	0.767	0.742	0.721	0.755	0.67	0.652	0.617	0.598	0.541	0.596	0.225	0.139	0.663	0.667
04:18:19	0.956	0.931	0.971	1.015	0.985	0.965	0.982	0.851	0.888	0.868	0.86	0.881	0.907	0.906	0.902	0.929	0.919	0.824	0.802	0.902	0.86	0.843	0.886	0.869	0.879	0.892	0.937	0.445	0.383	0.373	0.429	0.424	0.775	0.779	0.755	0.735	0.767	0.679	0.66	0.625	0.605	0.547	0.603	0.227	0.14	0.672	0.676
04:23:19	0.974	0.949	0.987	1.032	1.006	0.981	0.998	0.859	0.897	0.877	0.868	0.891	0.929	0.922	0.917	0.947	0.936	0.837	0.811	0.911	0.868	0.851	0.899	0.883	0.893	0.904	0.953	0.446	0.384	0.374	0.43	0.425	0.788	0.789	0.768	0.748	0.78	0.687	0.668	0.633	0.613	0.553	0.61	0.228	0.141	0.681	0.685
04:28:19	0.995	0.966	1.009	1.05	1.022	0.998	1.016	0.866	0.906	0.885	0.877	0.9	0.941	0.938	0.931	0.963	0.953	0.85	0.82	0.921	0.877	0.861	0.916	0.897	0.907	0.918	0.967	0.447	0.385	0.375	0.431	0.426	0.798	0.801	0.781	0.759	0.794	0.696	0.677	0.641	0.621	0.559	0.618	0.23	0.142	0.689	0.693
04:33:19	1.017	0.988	1.027	1.069	1.041	1.017	1.035	0.874	0.913	0.892	0.885	0.908	0.957	0.955	0.95	0.98	0.97	0.862	0.829	0.932	0.885	0.87	0.932	0.91	0.919	0.932	0.983	0.448	0.386	0.375	0.432	0.427	0.81	0.813	0.795	0.775	0.806	0.705	0.685	0.649	0.628	0.566	0.625	0.233	0.143	0.697	0.702
04:38:19	1.034	1.01	1.047	1.093	1.061	1.033	1.05	0.88	0.921	0.901	0.893	0.917	0.978	0.971	0.97	0.997	0.991	0.876	0.837	0.941	0.894	0.879	0.947	0.926	0.934	0.946	0.998	0.45	0.386	0.376	0.432	0.427	0.821	0.825	0.808	0.787	0.82	0.713	0.693	0.656	0.636	0.572	0.632	0.235	0.145	0.706	0.71
04:43:19	1.058	1.03	1.067	1.11	1.082	1.052	1.069	0.887	0.929	0.908	0.901	0.924	0.998	0.988	0.986	1.015	1.006	0.889	0.846	0.952	0.903	0.889	0.963	0.94	0.949	0.961	1.02	0.451	0.387	0.376	0.433	0.428	0.834	0.84	0.822	0.801	0.834	0.722	0.7	0.664	0.643	0.578	0.639	0.237	0.146	0.714	0.718
04:48:19	1.081	1.052	1.09	1.136	1.103	1.069	1.087	0.894	0.937	0.915	0.908	0.932	1.02	1.005	0.995	1.033	1.024	0.904	0.855	0.961	0.91	0.897	0.981	0.954	0.962	0.976	1.03	0.452	0.388	0.377	0.433	0.429	0.849	0.853	0.836	0.818	0.85	0.73	0.709	0.672	0.651	0.584	0.646	0.239	0.147	0.722	0.727
04:53:19	1.101	1.072	1.114	1.158	1.136	1.091	1.109	0.901	0.945	0.923	0.916	0.941	1.032	1.022	1.02	1.053	1.046	0.919	0.865	0.972	0.919	0.907	0.995	0.97	0.979	0.99	1.051	0.453	0.388	0.377	0.434	0.429	0.86	0.867	0.853	0.835	0.866	0.739	0.716	0.679	0.658	0.59	0.653	0.242	0.148	0.73	0.735
04:58:19	1.125	1.098	1.133	1.173	1.144	1.113	1.126	0.909	0.953	0.93	0.924	0.95	1.055	1.044	1.033	1.073	1.06	0.935	0.874	0.98	0.928	0.916	1.014	0.989	0.993	1.008	1.064	0.455	0.389	0.378	0.434	0.431	0.875	0.883	0.863	0.847	0.881	0.747	0.724	0.687	0.665	0.596	0.661	0.244	0.15	0.739	0.743
05:03:19	1.153	1.122	1.161	1.207	1.178	1.132	1.151	0.916	0.96	0.938	0.932	0.958	1.074	1.061	1.053	1.087	1.077	0.952	0.883	0.99	0.938	0.926	1.031	1.002	1.01	1.019	1.084	0.455	0.389	0.378	0.435	0.431	0.887	0.898	0.883	0.864	0.897	0.755	0.732	0.694	0.673	0.602	0.667	0.246	0.151	0.747	0.752
05:08:19	1.181	1.154	1.189	1.234	1.194	1.154	1.173	0.923	0.967	0.945	0.939	0.965	1.098	1.081	1.076	1.116	1.096	0.967	0.893	1	0.947	0.936	1.047	1.019	1.023	1.039	1.103	0.456	0.39	0.379	0.436	0.432	0.902	0.913	0.898	0.88	0.913	0.764	0.74	0.701	0.68	0.607	0.674	0.248	0.153	0.755	0.76
05:13:19	1.209	1.177	1.217	1.259	1.229	1.177	1.184	0.93	0.975	0.953	0.947	0.973	1.12	1.105	1.09	1.132	1.122	0.985	0.902	1.009	0.956	0.946	1.066	1.037	1.043	1.054	1.116	0.457	0.391	0.379	0.436	0.433	0.918	0.927	0.918	0.895	0.935	0.772	0.748	0.709	0.687	0.613	0.681	0.251	0.154	0.763	0.768
05:18:19	1.23	1.209	1.24	1.282	1.253	1.198	1.215	0.937	0.982	0.96	0.954	0.981	1.15	1.124	1.119	1.156	1.135	1.005	0.911	1.017	0.965	0.955	1.085	1.056	1.057	1.069	1.139	0.458	0.391	0.38	0.437	0.434	0.933	0.949	0.93	0.911	0.953	0.78	0.755	0.716	0.694	0.619	0.688	0.253	0.155	0.771	0.775
05:23:19	1.262	1.244	1.273	1.313	1.279	1.232	1.241	0.943	0.989	0.967	0.961	0.988	1.159	1.146	1.131	1.182	1.159	1.019	0.921	1.026	0.973	0.966	1.104	1.075	1.078	1.082	1.151	0.459	0.391	0.38	0.437	0.434	0.949	0.969	0.949	0.929	0.97	0.788	0.763	0.723	0.701	0.624	0.695	0.255	0.157	0.778	0.783
05:28:19	1.297	1.271	1.3	1.341	1.312	1.249	1.27	0.95	0.996	0.974	0.968	0.995	1.183	1.17	1.153	1.197	1.188	1.036	0.931	1.035	0.982	0.976	1.125	1.094	1.094	1.098	1.174	0.459	0.392	0.38	0.437	0.435	0.968	0.983	0.965	0.947	0.992	0.796	0.77	0.73	0.708	0.63	0.701	0.258	0.158	0.786	0.792
05:33:19	1.328	1.3	1.37	1.368	1.333	1.278	1.289	0.957	1.002	0.981	0.975	1.002	1.216	1.193	1.177	1.225	1.217	1.054	0.941	1.044	0.992	0.986	1.146	1.114	1.11	1.121	1.203	0.46	0.392	0.381	0.437	0.435	0.982	1.005	0.985	0.968	1.01	0.803	0.777	0.737	0.715	0.636	0.708	0.26	0.16	0.794	0.799
05:38:19	1.363	1.339	1.372	1.393	1.39	1.305	1.317	0.964	1.01	0.988	0.983	1.01	1.251	1.209	1.199	1.256	1.235	1.079	0.951	1.053	1.001	0.995	1.165	1.13	1.131	1.138	1.217	0.461	0.393	0.381	0.438	0.436	1.001	1.019	1.006	0.987	1.031	0.812	0.785	0.744	0.722	0.641	0.715	0.263	0.161	0.802	0.807
05:43:19	1.401	1.374	1.408	1.441	1.399	1.338	1.348	0.971	1.017	0.995	0.99	1.017	1.273	1.245	1.228	1.288	1.265	1.096	0.963	1.063	1.01	1.005	1.192	1.152	1.153	1.153	1.236	0.462	0.393	0.381	0.438	0.436	1.021	1.041	1.021	1.004	1.054	0.819	0.792	0.751	0.729	0.647	0.721	0.265	0.162	0.809	0.815
05:48:19	1.439	1.412	1.439	1.469	1.432	1.356	1.381	0.977	1.024	1.002	0.996	1.024	1.299	1.262	1.248	1.304	1.286	1.119	0.973	1.072	1.02	1.016	1.211	1.175	1.163	1.18	1.266	0.462	0.393	0.381	0.438	0.437	1.039	1.057	1.048	1.027	1.075	0.827	0.799	0.758	0.736	0.652	0.728	0.268	0.164	0.817	0.822
05:53:19	1.475	1.448	1.477	1.505	1.471	1.385	1.399	0.983	1.03	1.009	1.003	1.032	1.329	1.295	1.277	1.327	1.323	1.143	0.984	1.08	1.03	1.025	1.231	1.192	1.191	1.195	1.279	0.463	0.393	0.382	0.439	0.437	1.058	1.083	1.062	1.046	1.096	0.835	0.806	0.765	0.742	0.658	0.734	0.27	0.165	0.825	0.83
05:58:19	1.507	1.482	1.52	1.551	1.512	1.417	1.436	0.99	1.036	1.015	1.01	1.04	1.352	1.321	1.301	1.355	1.342	1.162	0.995	1.091	1.038	1.034	1.255	1.213	1.204	1.222	1.302	0.463	0.394	0.382	0.439	0.437	1.077	1.106	1.083	1.068	1.117	0.843	0.814	0.772	0.749	0.663	0.741	0.272	0.167	0.832	0.838
06:03:19	1.534	1.526	1.547	1.571	1.544	1.454	1.465	0.997	1.043	1.022	1.017	1.046	1.385	1.355	1.336	1.393	1.378	1.186	1.006	1.102	1.045	1.044	1.284	1.234	1.236	1.234	1.322	0.465	0.394	0.382	0.439	0.438	1.096	1.132	1.106	1.094	1.143	0.85	0.821	0.779	0.756	0.669	0.747	0.275	0.168	0.84	0.845
06:08:19	1.582	1.555	1.579	1.614	1.576	1.486	1.496	1.004	1.049	1.029	1.024	1.053	1.415	1.374	1.356	1.419	1.401	1.21	1.016	1.114	1.053	1.052	1.307	1.268	1.245	1.255	1.348	0.465	0.394	0.382	0.439	0.438	1.117	1.155	1.127	1.113	1.164	0.858	0.828	0.786	0.762	0.674	0.753	0.277	0.17	0.847	0.853
06:13:19	1.625	1.597	1.63	1.646	1.62	1.52	1.533	1.01	1.055	1.035	1.03	1.06	1.453	1.399	1.389	1.451	1.434	1.232	1.028	1.123	1.064	1.062	1.337	1.288	1.274	1.284	1.372	0.466	0.395	0.383	0.44	0.439	1.139	1.175	1.15	1.131	1.185	0.865	0.835	0.793	0.769	0.679	0.76	0.28	0.171	0.854	0.86
06:18:19	1.647	1.646	1.66	1.679	1.649	1.556	1.569	1.016	1.061	1.042	1.037	1.066	1.486	1.439	1.412	1.473	1.469	1.261	1.042	1.134	1.073	1.07	1.357	1.313	1.289	1.307	1.399	0.467	0.395	0.383	0.44	0.439	1.161	1.198	1.173	1.153	1.219	0.873	0.842	0.799	0.776	0.685	0.766	0.282	0.172	0.862	0.867
06:23:19	1.713	1.681	1.698	1.732	1.683	1.587	1.601	1.024	1.067	1.048	1.043	1.073	1.52	1.464	1.466	1.525	1.493	1.279	1.053	1.145	1.08	1.081	1.388	1.33	1.315	1.319	1.421	0.467	0.395	0.383	0.44	0.44	1.182	1.221	1.197	1.182	1.238	0.88	0.849	0.806	0.782	0.69	0.772	0.285	0.174	0.869	0.875
06:28:19	1.781	1.705	1.752	1.768	1.72	1.61	1.631	1.03	1.074	1.054	1.049	1.079	1.55	1.496	1.474	1.545	1.526	1.307	1.068	1.16	1.091	1.091	1.411	1.353	1.331	1.347	1.441	0.468	0.395	0.383	0.44	0.44	1.205	1.239	1.218	1.203	1.265	0.887	0.856	0.813	0.788	0.695	0.779	0.288	0.175	0.876	0.882
06:33:19	1.781	1.739	1.797	1.804	1.765	1.645	1.665	1.036	1.079	1.061	1.055	1.086	1.587	1.526	1.502	1.574	1.559	1.327	1.082	1.172	1.101	1.1	1.441	1.379	1.364	1.375	1.476	0.468	0.395	0.383	0.441	0.44	1.223	1.265	1.24	1.225	1.284	0.895	0.863	0.82	0.795	0.7	0.785	0.29	0.177	0.883	0.889
06:38:19	1.85	1.775	1.833	1.838	1.826	1.69	1.706	1.043	1.086	1.067	1.062	1.093	1.624	1.557	1.539	1.607	1.61	1.353	1.095	1.18	1.112	1.113	1.474	1.399	1.383	1.387	1.502	0.469	0.395	0.383	0.441	0.441	1.247	1.283	1.265	1.249	1.31	0.902	0.87	0.826	0.801	0.705	0.791	0.293	0.178	0.89	0.897
06:43:19	1.868	1.821	1.911	1.884	1.847	1.724	1.751	1.05	1.091	1.073	1.069	1.099	1.653	1.597	1.562	1.644	1.627	1.371	1.108	1.191	1.12	1.124	1.506	1.424	1.404	1.416	1.524	0.47	0.395	0.383	0.441	0.441	1.269	1.311	1.292	1.274	1.332	0.909	0.877	0.833	0.808	0.71	0.797	0.295	0.179	0.898	0.904
06:48:19	1.928	1.863	1.922	1.92	1.885	1.776	1.787	1.057	1.097	1.079	1.075	1.105	1.7	1.631	1.597	1.694	1.664	1.4	1.125	1.206	1.13	1.14	1.528	1.454	1.433	1.445	1.559	0.47	0.395	0.383	0.441	0.441	1.295	1.339	1.311	1.298	1.363	0.916	0.883	0.84	0.814	0.715	0.803	0.298	0.181	0.904	0.911
06:53:19	1.937	1.907	1.953	1.96	1.934	1.798	1.811	1.064	1.103	1.085	1.08	1.112	1.735	1.673	1.637	1.718	1.714	1.426	1.137	1.213	1.14	1.152	1.546	1.483	1.453	1.461	1.583	0.47	0.395	0.383	0.441	0.442	1.316	1.367	1.336	1.319	1.391	0.924	0.89	0.847	0.82	0.72	0.809	0.3	0.182	0.912	0.918
06:58:19	1.993	1.98	2.006	2.011	1.972	1.836	1.863	1.071	1.109	1.091	1.087	1.118	1.774	1.694	1.66	1.752	1.751	1.45	1.154	1.233	1.151	1.159	1.581	1.508	1.482	1.496	1.607	0.47	0.395	0.384	0.441	0.442	1.337	1.388	1.363	1.338	1.413	0.931	0.897	0.853	0.826	0.725	0.815	0.303	0.184	0.919	0.925
07:03:19	2.027	2.001	2.033	2.047	2.005	1.881	1.898	1.077	1.115	1.096	1.093	1.124	1.809	1.732	1.702	1.781	1.781	1.464	1.171	1.243	1.162	1.175	1.623	1.533	1.503	1.51	1.632	0.471	0.396	0.384	0.441	0.442	1.363	1.408	1.384	1.364	1.442	0.938	0.903	0.86	0.833	0.73	0.821	0.305	0.185	0.925	0.932
07:08:19	2.069	2.023	2.089	2.091	2.044	1.918	1.931	1.084	1.12	1.102	1.099	1.131	1.845	1.773	1.73	1.818	1.818	1.489	1.185	1.248	1.173	1.19	1.652	1.563	1.53	1.534	1.657	0.471	0.396	0.384	0.442	0.443	1.385	1.44	1.416	1.386	1.457	0.945	0.91	0.866	0.839	0.735	0.827	0.308	0.187	0.932	0.939
07:13:19	2.13	2.069	2.144	2.127	2.071	1.973	1.972	1.092	1.126	1.108	1.105	1.137	1.876	1.802	1.779	1.861	1.855	1.517	1.207	1.267	1.184	1.206	1.675	1.583	1.56	1.564	1.687	0.472	0.396	0.384	0.442	0.443	1.409	1.465	1.427	1.416	1.488	0.952	0.916	0.872	0.845	0.74	0.833	0.311	0.188	0.939	0.946
07:18:19	2.142	2.115	2.179	2.172	2.118	1.994	2.02	1.099	1.132	1.114	1.111	1.144	1.923	1.856	1.812	1.897	1.882	1.538	1.222	1.283	1.194	1.22	1.684	1.615	1.586	1.587	1.713	0.472	0.396	0.384	0.442	0.443	1.432	1.487	1.454	1.433	1.517	0.959	0.923	0.878	0.851	0.745	0.839	0.314	0.19	0.946	0.953
07:23:19	2.18	2.16	2.22	2.209	2.156	2.059	2.061	1.105	1.137	1.12	1.117	1.15	1.949	1.88	1.833	1.933	1.944	1.567	1.239	1.297	1.205	1.236	1.724	1.643	1.612	1.619	1.744	0.473	0.396	0.384	0.442	0.444	1.454	1.513	1.483	1.455	1.543	0.966	0.93	0.885	0.857	0.75	0.844	0.316	0.191	0.953	0.959
07:28:19	2.22	2.201	2.254	2.242	2.202	2.087	2.095	1.112	1.142	1.126	1.123	1.157	2.005	1.911	1.883	1.967	1.967	1.594	1.26	1.309	1.217	1.247	1.757	1.669	1.637	1.637	1.783	0.473	0.396	0.384	0.442	0.444	1.478	1.545	1.506	1.477	1.57	0.972	0.936	0.891	0.863	0.755	0.85	0.319	0.192	0.959	0.966
07:33:19	2.271	2.241	2.297	2.288	2.231	2.113	2.128	1.12	1.147	1.133	1.129	1.163	2.03	1.946	1.922	2.019	2.017	1.617	1.272	1.333	1.229	1.267	1.778	1.697	1.663	1.671	1.808	0.474	0.396	0.385	0.443	0.444	1.502	1.566	1.529	1.5	1.595	0.979	0.943	0.897	0.869	0.759	0.856	0.322	0.194	0.966	0.973
07:38:19	2.304	2.27	2.334	2.31	2.274	2.168	2.177	1.127	1.152	1.139	1.136	1.17	2.07	1.981	1.938	2.047	2.045	1.648	1.294	1.34	1.242	1.283	1.8	1.728	1.691	1.694	1.833	0.474	0.396	0.385	0.443	0.445	1.523	1.594	1.557	1.519	1.625	0.986	0.949	0.903	0.875	0.764	0.861	0.324	0.195	0.972	0.98
07:43:19	2.329	2.306	2.384	2.347	2.305	2.205	2.209	1.135	1.158	1.145	1.141	1.176	2.11	2.017	1.972	2.086	2.07	1.665	1.318	1.362	1.255	1.302	1.83	1.762	1.717	1.72	1.862	0.475	0.396	0.385	0.443	0.445	1.545	1.609	1.577	1.548	1.655	0.993	0.955	0.909	0.881	0.769	0.867	0.327	0.197	0.979	0.986
07:48:19	2.359	2.346	2.414	2.377	2.331	2.238	2.258	1.143	1.163	1.152	1.147	1.182	2.142	2.043	2.004	2.107	2.107	1.696	1.333	1.388	1.273	1.327	1.854	1.78	1.738	1.737	1.876	0.475	0.396	0.385	0.443	0.446	1.568	1.637	1.602	1.57	1.667	1	0.961	0.915	0.887	0.774	0.873	0.33	0.198	0.985	0.993
07:53:19	2.391	2.42	2.469	2.413	2.36	2.277	2.283	1.15	1.168	1.158	1.153	1.188	2.202	2.088	2.042	2.153	2.15	1.717	1.351	1.405	1.284	1.352	1.878	1.813	1.756	1.771	1.908	0.476	0.397	0.385	0.443	0.446	1.591	1.664	1.626	1.588	1.697	1.006	0.967	0.921	0.892	0.778	0.878	0.332	0.2	0.992	0.999
07:58:19	2.436	2.405	2.487	2.444	2.394	2.309	2.323	1.158	1.173	1.164	1.158	1.194	2.239	2.132	2.081	2.182	2.195	1.739	1.393	1.416	1.295	1.346	1.894	1.83	1.789	1.797	1.933	0.476	0.397	0.385	0.443	0.446	1.617	1.692	1.65	1.619	1.717	1.013	0.974	0.927	0.898	0.783	0.884	0.335	0.201	0.998	1.006
08:03:19	2.474	2.435	2.523	2.466	2.426	2.357	2.372	1.166	1.178	1.171	1.164	1.201	2.266	2.157	2.107	2.217	2.221	1.759	1.401	1.448	1.315	1.363	1.919	1.857	1.807	1.819	1.958	0.477	0.397	0.386	0.444	0.446	1.636	1.712	1.671	1.64	1.74	1.019	0.979	0.933	0.904	0.788	0.889	0.337	0.202	1.004	1.012
08:08:19	2.488	2.465	2.545	2.494	2.456	2.398	2.39	1.174	1.183	1.177	1.169	1.207	2.3	2.196	2.14	2.249	2.241	1.781	1.417	1.454	1.329	1.388	1.936	1.883	1.832	1.839	1.981	0.477	0.397	0.386	0.444	0.447	1.657	1.734	1.693	1.659	1.757	1.026	0.986	0.939	0.909	0.792	0.895	0.34	0.204	1.011	1.018
08:13:19	2.517	2.489	2.569	2.517	2.48	2.425	2.425	1.183	1.188	1.183	1.174	1.214	2.334	2.226	2.183	2.282	2.287	1.813	1.437	1.47	1.343	1.417	1.959	1.9	1.855	1.856	1.998	0.478	0.398	0.386	0.444	0.447	1.681	1.754	1.719	1.681	1.784	1.032	0.992	0.944	0.915	0.797	0.9	0.342	0.205	1.017	1.025
08:18:19	2.554	2.518	2.604	2.537	2.512	2.453	2.457	1.192	1.194	1.19	1.18	1.219	2.364	2.259	2.212	2.318	2.314	1.826	1.464	1.508	1.359	1.422	1.98	1.922	1.875	1.885	2.021	0.478	0.398	0.386	0.444	0.447	1.7	1.777	1.735	1.705	1.816	1.038	0.997	0.95	0.921	0.801	0.905	0.344	0.207	1.024	1.031
08:23:19	2.569	2.546	2.626	2.56	2.531	2.487	2.496	1.201	1.199	1.197	1.185	1.225	2.396	2.292	2.237	2.347	2.364	1.846	1.477	1.518	1.376	1.439	1.999	1.939	1.899	1.893	2.039	0.479	0.398	0.386	0.444	0.447	1.721	1.803	1.755	1.727	1.837	1.045	1.004	0.956	0.926	0.805	0.911	0.347	0.208	1.03	1.037
08:28:19	2.592	2.566	2.656	2.584	2.557	2.522	2.522	1.21	1.204	1.204	1.19	1.232	2.428	2.327	2.27	2.377	2.392	1.864	1.506	1.534	1.39	1.458	2.014	1.96	1.917	1.921	2.06	0.479	0.398	0.387	0.445	0.448	1.747	1.817	1.783	1.747	1.852	1.051	1.01	0.961	0.932	0.81	0.916	0.349	0.209	1.036	1.043
08:33:19	2.613	2.586	2.681	2.6	2.576	2.549	2.562	1.218	1.209	1.211	1.196	1.238	2.462	2.35	2.302	2.426	2.432	1.886	1.526	1.54	1.408	1.491	2.027	1.977	1.934	1.94	2.087	0.48	0.399	0.387	0.445	0.448	1.765	1.846	1.805	1.765	1.88	1.058	1.016	0.967	0.937	0.815	0.921	0.352	0.211	1.042	1.05
08:38:19	2.634	2.608	2.697	2.622	2.608	2.579	2.587	1.227	1.214	1.218	1.201	1.244	2.499	2.375	2.337	2.453	2.462	1.9	1.542	1.559	1.427	1.503	2.041	1.995	1.95	1.956	2.102	0.48	0.399	0.387	0.445	0.448	1.788	1.868	1.824	1.791	1.904	1.064	1.021	0.973	0.943	0.819	0.927	0.355	0.212	1.048	1.056
08:43:19	2.652	2.623	2.716	2.636	2.612	2.604	2.615	1.237	1.219	1.225	1.207	1.251	2.519	2.416	2.355	2.486	2.483	1.923	1.565	1.591	1.445	1.514	2.06	2.01	1.967	1.972	2.117	0.481	0.399	0.387	0.445	0.449	1.81	1.883	1.842	1.803	1.917	1.07	1.027	0.978	0.948	0.823	0.932	0.357	0.214	1.055	1.062
08:48:19	2.67	2.647	2.739	2.652	2.628	2.633	2.642	1.247	1.224	1.232	1.213	1.257	2.563	2.443	2.379	2.508	2.516	1.931	1.584	1.621	1.462	1.543	2.065	2.025	1.979	1.988	2.133	0.481	0.399	0.387	0.446	0.449	1.825	1.905	1.866	1.827	1.943	1.076	1.033	0.984	0.953	0.827	0.937	0.36	0.215	1.061	1.068
08:53:19	2.684	2.66	2.756	2.663	2.642	2.661	2.657	1.258	1.229	1.239	1.219	1.262	2.579	2.473	2.413	2.533	2.543	1.95	1.611	1.635	1.475	1.557	2.078	2.037	1.993	2.002	2.147	0.482	0.4	0.388	0.446	0.449	1.841	1.927	1.884	1.841	1.964	1.082	1.039	0.989	0.959	0.832	0.942	0.362	0.217	1.066	1.074
08:58:19	2.694	2.677	2.769	2.678	2.654	2.675	2.68	1.268	1.234	1.246	1.224	1.268	2.6	2.506	2.439	2.559	2.581	1.963	1.634	1.645	1.495	1.581	2.087	2.051	2.011	2.017	2.166	0.482	0.4	0.388	0.446	0.45	1.86	1.942	1.9	1.859	1.984	1.089	1.045	0.995	0.964	0.836	0.948	0.365	0.219	1.073	1.08
09:03:19	2.706	2.689	2.786	2.69	2.668	2.695	2.706	1.279	1.24	1.254	1.23	1.274	2.639	2.53	2.465	2.587	2.603	1.972	1.658	1.689	1.516	1.601	2.097	2.064	2.022	2.032	2.175	0.483	0.4	0.388	0.447	0.451	1.874	1.963	1.919	1.875	2.003	1.095	1.05	1	0.97	0.84	0.953	0.367	0.221	1.079	1.087
09:08:19	2.722	2.702	2.796	2.699	2.678	2.721	2.724	1.289	1.244	1.261	1.237	1.281	2.654	2.56	2.487	2.609	2.625	1.987	1.677	1.697	1.532	1.623	2.103	2.073	2.038	2.046	2.192	0.484	0.401	0.388	0.447	0.451	1.888	1.982	1.937	1.895	2.02	1.101	1.056	1.006	0.975	0.845	0.958	0.37	0.222	1.084	1.092
09:13:19	2.734	2.71	2.812	2.709	2.688	2.735	2.741	1.299	1.249	1.268	1.243	1.288	2.677	2.585	2.503	2.633	2.646	1.998	1.714	1.702	1.551	1.654	2.11	2.083	2.051	2.057	2.199	0.485	0.401	0.388	0.447	0.451	1.903	1.996	1.962	1.917	2.041	1.107	1.062	1.011	0.981	0.849	0.963	0.372	0.223	1.09	1.098
09:18:19	2.736	2.719	2.816	2.714	2.694	2.754	2.757	1.311	1.255	1.275	1.249	1.295	2.701	2.599	2.527	2.649	2.675	2.01	1.727	1.729	1.571	1.66	2.119	2.094	2.06	2.066	2.21	0.486	0.402	0.389	0.448	0.452	1.92	2.012	1.974	1.931	2.057	1.113	1.067	1.016	0.986	0.853	0.968	0.375	0.224	1.096	1.104
09:23:19	2.745	2.727	2.829	2.72	2.704	2.77	2.774	1.322	1.26	1.285	1.256	1.301	2.717	2.627	2.54	2.672	2.699	2.023	1.752	1.752	1.59	1.683	2.124	2.104	2.069	2.076	2.224	0.486	0.402	0.389	0.448	0.452	1.934	2.026	1.984	1.945	2.076	1.119	1.073	1.022	0.991	0.857	0.973	0.377	0.226	1.102	1.11
09:28:19	2.75	2.735	2.837	2.728	2.711	2.783	2.785	1.335	1.266	1.292	1.262	1.308	2.731	2.642	2.559	2.695	2.72	2.029	1.769	1.775	1.609	1.697	2.129	2.112	2.082	2.088	2.231	0.487	0.403	0.389	0.449	0.453	1.946	2.044	1.999	1.97	2.096	1.125	1.079	1.027	0.996	0.861	0.978	0.38	0.227	1.108	1.116
09:33:19	2.758	2.744	2.844	2.732	2.719	2.795	2.799	1.345	1.271	1.3	1.269	1.315	2.744	2.669	2.576	2.709	2.741	2.037	1.791	1.796	1.627	1.717	2.135	2.122	2.089	2.093	2.24	0.488	0.403	0.389	0.448	0.454	1.956	2.054	2.014	1.983	2.11	1.131	1.084	1.032	1.001	0.865	0.983	0.383	0.229	1.113	1.122
09:38:19	2.764	2.75	2.851	2.74	2.723	2.809	2.809	1.357	1.277	1.311	1.276	1.321	2.76	2.68	2.594	2.732	2.759	2.045	1.809	1.821	1.649	1.74	2.14	2.129	2.095	2.101	2.247	0.488	0.403	0.39	0.449	0.454	1.966	2.069	2.027	1.996	2.126	1.137	1.09	1.037	1.006	0.869	0.988	0.385	0.23	1.119	1.127
09:43:19	2.771	2.754	2.858	2.743	2.728	2.816	2.819	1.371	1.283	1.316	1.283	1.33	2.784	2.701	2.606	2.747	2.783	2.052	1.833	1.835	1.665	1.758	2.145	2.14	2.103	2.109	2.253	0.49	0.404	0.39	0.449	0.455	1.977	2.087	2.039	2.014	2.135	1.142	1.095	1.043	1.011	0.873	0.993	0.387	0.232	1.125	1.133
09:48:19	2.778	2.762	2.867	2.751	2.735	2.827	2.831	1.383	1.289	1.33	1.29	1.337	2.789	2.722	2.622	2.756	2.8	2.061	1.858	1.87	1.682	1.776	2.153	2.146	2.109	2.12	2.262	0.491	0.404	0.39	0.45	0.456	1.987	2.091	2.052	2.028	2.153	1.148	1.101	1.048	1.016	0.877	0.998	0.39	0.233	1.13	1.139
09:53:19	2.782	2.767	2.872	2.755	2.743	2.834	2.838	1.395	1.294	1.335	1.298	1.344	2.8	2.738	2.634	2.77	2.809	2.066	1.87	1.883	1.703	1.797	2.161	2.154	2.121	2.128	2.266	0.492	0.405	0.39	0.45	0.456	1.996	2.102	2.064	2.044	2.163	1.154	1.106	1.053	1.022	0.881	1.002	0.393	0.234	1.136	1.145
09:58:19	2.788	2.773	2.878	2.763	2.747	2.849	2.843	1.408	1.3	1.344	1.304	1.35	2.815	2.749	2.643	2.785	2.824	2.069	1.892	1.893	1.722	1.811	2.166	2.161	2.129	2.134	2.273	0.493	0.405	0.391	0.451	0.457	2.005	2.115	2.075	2.057	2.175	1.16	1.112	1.058	1.027	0.885	1.007	0.395	0.236	1.141	1.15
10:03:19	2.793	2.778	2.883	2.769	2.755	2.853	2.855	1.422	1.306	1.356	1.311	1.356	2.826	2.76	2.654	2.794	2.836	2.076	1.91	1.918	1.74	1.828	2.169	2.169	2.137	2.14	2.283	0.494	0.406	0.391	0.451	0.458	2.014	2.121	2.088	2.068	2.189	1.166	1.117	1.063	1.032	0.889	1.012	0.397	0.237	1.147	1.156
A660 values for second set of technical replicates
	Nonanal					Nonanal Control		Amyl alcohol					Amyl alcohol control					2-methyl-1-butanol					2-methyl-1-butanol control					Propionic acid					Propionic acid control					No cell nonanal		No cell AA		No cell 2M1B		No cell PA		No cell no compound
Time	A10	B10	C10	D10	E10	D11	E11	A7	B7	C7	D7	E7	A8	B8	C8	D8	E8	A4	B4	C4	D4	E4	A5	B5	C5	D5	E5	A1	B1	C1	D1	E1	A2	B2	C2	D2	E2	G12	H12	E12	F12	C12	D12	A12	B12	H10	H11
00:04:09	0.194	0.186	0.193	0.193	0.189	0.19	0.192	0.2	0.202	0.189	0.192	0.192	0.188	0.195	0.185	0.186	0.198	0.19	0.203	0.208	0.208	0.19	0.189	0.19	0.19	0.186	0.2	0.197	0.196	0.192	0.21	0.193	0.189	0.196	0.19	0.196	0.191	0.098	0.11	0.089	0.087	0.092	0.107	0.117	0.092	0.096	0.097
00:09:09	0.197	0.19	0.197	0.196	0.193	0.193	0.194	0.204	0.21	0.195	0.2	0.198	0.191	0.199	0.188	0.19	0.202	0.194	0.208	0.214	0.212	0.199	0.194	0.194	0.193	0.19	0.204	0.202	0.205	0.199	0.218	0.201	0.193	0.2	0.193	0.199	0.194	0.098	0.111	0.097	0.095	0.105	0.111	0.116	0.092	0.097	0.098
00:14:09	0.2	0.192	0.2	0.2	0.196	0.198	0.2	0.21	0.217	0.2	0.207	0.205	0.197	0.204	0.191	0.196	0.209	0.198	0.214	0.219	0.216	0.203	0.198	0.2	0.197	0.195	0.207	0.208	0.209	0.203	0.223	0.209	0.198	0.203	0.196	0.204	0.199	0.099	0.112	0.097	0.095	0.105	0.11	0.116	0.092	0.097	0.098
00:19:09	0.205	0.198	0.206	0.204	0.202	0.203	0.205	0.218	0.222	0.206	0.212	0.213	0.203	0.21	0.196	0.2	0.212	0.205	0.221	0.224	0.22	0.208	0.202	0.205	0.203	0.2	0.213	0.216	0.212	0.207	0.227	0.212	0.202	0.207	0.203	0.21	0.204	0.099	0.113	0.097	0.095	0.105	0.109	0.115	0.092	0.098	0.099
00:24:09	0.21	0.202	0.212	0.208	0.208	0.208	0.212	0.221	0.229	0.212	0.216	0.218	0.21	0.216	0.203	0.206	0.216	0.211	0.227	0.23	0.227	0.212	0.207	0.21	0.209	0.206	0.219	0.225	0.218	0.211	0.233	0.216	0.207	0.212	0.208	0.216	0.208	0.1	0.114	0.097	0.095	0.105	0.108	0.115	0.093	0.099	0.099
00:29:09	0.216	0.207	0.218	0.213	0.213	0.214	0.218	0.23	0.234	0.217	0.222	0.223	0.215	0.223	0.208	0.211	0.22	0.217	0.234	0.236	0.23	0.217	0.211	0.213	0.215	0.212	0.224	0.229	0.221	0.216	0.24	0.22	0.213	0.217	0.215	0.22	0.214	0.1	0.115	0.097	0.095	0.106	0.108	0.115	0.093	0.099	0.1
00:34:09	0.222	0.211	0.224	0.22	0.218	0.22	0.225	0.235	0.239	0.222	0.227	0.227	0.221	0.23	0.214	0.217	0.227	0.22	0.24	0.244	0.235	0.223	0.217	0.219	0.221	0.218	0.231	0.233	0.224	0.221	0.247	0.223	0.22	0.222	0.221	0.225	0.22	0.101	0.116	0.097	0.095	0.106	0.108	0.115	0.094	0.1	0.101
00:39:09	0.228	0.215	0.23	0.225	0.224	0.225	0.232	0.241	0.245	0.227	0.23	0.233	0.227	0.235	0.221	0.223	0.232	0.227	0.247	0.249	0.24	0.227	0.223	0.224	0.227	0.224	0.237	0.237	0.228	0.225	0.254	0.228	0.227	0.228	0.226	0.23	0.225	0.102	0.117	0.098	0.096	0.106	0.109	0.114	0.094	0.101	0.101
00:44:09	0.233	0.219	0.236	0.231	0.229	0.231	0.238	0.245	0.248	0.232	0.234	0.237	0.233	0.24	0.227	0.228	0.237	0.232	0.251	0.256	0.245	0.232	0.229	0.229	0.232	0.23	0.241	0.242	0.232	0.228	0.26	0.234	0.233	0.232	0.231	0.236	0.23	0.102	0.117	0.098	0.096	0.107	0.11	0.112	0.094	0.101	0.102
00:49:09	0.238	0.225	0.241	0.236	0.235	0.236	0.243	0.25	0.253	0.237	0.238	0.241	0.239	0.246	0.233	0.232	0.243	0.237	0.257	0.261	0.251	0.238	0.234	0.234	0.238	0.236	0.248	0.245	0.235	0.232	0.267	0.239	0.238	0.238	0.236	0.241	0.235	0.103	0.118	0.099	0.097	0.107	0.111	0.11	0.093	0.102	0.102
00:54:09	0.242	0.229	0.246	0.24	0.24	0.241	0.249	0.255	0.259	0.242	0.244	0.245	0.243	0.251	0.238	0.237	0.248	0.242	0.262	0.266	0.255	0.244	0.238	0.24	0.243	0.242	0.253	0.247	0.239	0.235	0.274	0.244	0.245	0.243	0.242	0.246	0.239	0.104	0.119	0.1	0.098	0.108	0.111	0.109	0.093	0.103	0.103
00:59:09	0.248	0.234	0.252	0.245	0.246	0.246	0.255	0.259	0.264	0.246	0.249	0.249	0.249	0.255	0.244	0.241	0.253	0.248	0.268	0.272	0.261	0.248	0.244	0.244	0.248	0.248	0.258	0.25	0.243	0.239	0.281	0.248	0.254	0.248	0.247	0.251	0.244	0.105	0.119	0.101	0.098	0.108	0.111	0.109	0.093	0.103	0.104
01:04:09	0.252	0.237	0.256	0.249	0.25	0.25	0.26	0.264	0.269	0.25	0.251	0.251	0.253	0.26	0.249	0.247	0.258	0.252	0.273	0.279	0.265	0.254	0.247	0.249	0.253	0.254	0.264	0.254	0.248	0.242	0.287	0.253	0.258	0.251	0.251	0.255	0.247	0.105	0.12	0.102	0.099	0.108	0.111	0.108	0.092	0.104	0.104
01:09:09	0.257	0.241	0.261	0.254	0.255	0.255	0.265	0.266	0.268	0.254	0.251	0.254	0.258	0.263	0.253	0.251	0.263	0.257	0.279	0.283	0.27	0.257	0.252	0.253	0.257	0.26	0.268	0.258	0.251	0.246	0.294	0.258	0.258	0.255	0.255	0.259	0.252	0.106	0.121	0.102	0.099	0.108	0.111	0.109	0.092	0.105	0.105
01:14:09	0.26	0.243	0.263	0.258	0.258	0.259	0.27	0.269	0.271	0.258	0.256	0.256	0.264	0.268	0.257	0.256	0.267	0.261	0.283	0.288	0.274	0.261	0.256	0.256	0.261	0.265	0.272	0.261	0.254	0.249	0.3	0.262	0.261	0.259	0.258	0.263	0.257	0.107	0.121	0.103	0.1	0.108	0.111	0.109	0.092	0.105	0.106
01:19:09	0.263	0.246	0.267	0.261	0.261	0.262	0.274	0.271	0.274	0.261	0.257	0.259	0.267	0.271	0.262	0.259	0.271	0.264	0.288	0.291	0.279	0.265	0.259	0.26	0.264	0.269	0.277	0.264	0.257	0.253	0.306	0.267	0.265	0.267	0.262	0.266	0.26	0.107	0.122	0.103	0.1	0.108	0.111	0.109	0.093	0.106	0.106
01:24:09	0.266	0.247	0.269	0.265	0.264	0.266	0.277	0.274	0.277	0.262	0.26	0.262	0.27	0.274	0.266	0.264	0.275	0.268	0.291	0.295	0.281	0.268	0.263	0.263	0.268	0.275	0.281	0.268	0.26	0.256	0.311	0.271	0.27	0.272	0.265	0.27	0.263	0.108	0.123	0.103	0.1	0.108	0.111	0.11	0.093	0.107	0.107
01:29:09	0.269	0.249	0.273	0.268	0.266	0.269	0.281	0.277	0.279	0.264	0.262	0.264	0.273	0.277	0.27	0.267	0.278	0.272	0.294	0.298	0.284	0.271	0.265	0.267	0.271	0.279	0.285	0.273	0.262	0.258	0.315	0.276	0.272	0.268	0.268	0.273	0.265	0.109	0.123	0.104	0.101	0.108	0.111	0.11	0.092	0.107	0.108
01:34:09	0.273	0.253	0.272	0.272	0.27	0.272	0.283	0.279	0.281	0.267	0.265	0.266	0.275	0.279	0.274	0.27	0.281	0.281	0.298	0.302	0.286	0.274	0.267	0.27	0.274	0.282	0.291	0.276	0.267	0.262	0.319	0.28	0.274	0.271	0.268	0.275	0.268	0.109	0.124	0.105	0.101	0.108	0.111	0.111	0.092	0.108	0.108
01:39:09	0.274	0.256	0.274	0.274	0.271	0.274	0.286	0.281	0.282	0.271	0.267	0.269	0.279	0.281	0.277	0.273	0.284	0.277	0.3	0.305	0.288	0.277	0.27	0.272	0.276	0.285	0.294	0.279	0.27	0.265	0.323	0.284	0.277	0.274	0.27	0.276	0.274	0.11	0.125	0.105	0.102	0.109	0.112	0.112	0.092	0.109	0.109
01:44:09	0.276	0.254	0.277	0.276	0.273	0.276	0.288	0.281	0.282	0.274	0.269	0.27	0.282	0.284	0.279	0.275	0.288	0.276	0.302	0.31	0.292	0.278	0.272	0.275	0.278	0.287	0.295	0.284	0.273	0.267	0.326	0.287	0.279	0.274	0.271	0.277	0.27	0.111	0.125	0.106	0.102	0.109	0.112	0.112	0.092	0.109	0.109
01:49:09	0.279	0.256	0.278	0.279	0.274	0.277	0.289	0.284	0.284	0.277	0.272	0.272	0.285	0.289	0.28	0.277	0.29	0.277	0.307	0.308	0.295	0.28	0.276	0.276	0.28	0.289	0.297	0.289	0.277	0.27	0.329	0.291	0.282	0.275	0.273	0.277	0.27	0.111	0.126	0.107	0.103	0.109	0.114	0.113	0.092	0.11	0.11
01:54:09	0.282	0.258	0.28	0.281	0.277	0.283	0.29	0.285	0.287	0.279	0.274	0.274	0.28	0.29	0.281	0.28	0.292	0.277	0.31	0.31	0.296	0.283	0.274	0.278	0.281	0.29	0.301	0.295	0.28	0.273	0.331	0.295	0.283	0.277	0.277	0.278	0.273	0.112	0.126	0.108	0.103	0.108	0.114	0.113	0.092	0.11	0.111
01:59:09	0.284	0.259	0.281	0.28	0.279	0.281	0.291	0.287	0.288	0.281	0.276	0.275	0.281	0.292	0.28	0.285	0.292	0.278	0.309	0.312	0.297	0.285	0.276	0.279	0.282	0.293	0.306	0.298	0.282	0.276	0.334	0.299	0.285	0.278	0.28	0.279	0.275	0.112	0.127	0.108	0.104	0.108	0.114	0.114	0.092	0.111	0.111
02:04:09	0.286	0.261	0.282	0.28	0.281	0.282	0.291	0.287	0.29	0.285	0.277	0.277	0.283	0.296	0.28	0.289	0.293	0.28	0.309	0.315	0.3	0.287	0.277	0.279	0.284	0.295	0.309	0.303	0.285	0.278	0.336	0.303	0.286	0.28	0.281	0.28	0.276	0.113	0.128	0.108	0.105	0.108	0.115	0.114	0.092	0.111	0.112
02:09:09	0.287	0.262	0.284	0.28	0.282	0.281	0.295	0.29	0.291	0.287	0.28	0.278	0.285	0.298	0.282	0.291	0.292	0.281	0.31	0.316	0.301	0.289	0.278	0.28	0.284	0.298	0.308	0.308	0.287	0.281	0.338	0.306	0.287	0.282	0.281	0.281	0.277	0.114	0.128	0.108	0.105	0.108	0.116	0.114	0.092	0.112	0.112
02:14:09	0.289	0.264	0.285	0.284	0.284	0.281	0.294	0.292	0.293	0.29	0.282	0.28	0.286	0.296	0.283	0.291	0.294	0.284	0.312	0.319	0.303	0.292	0.28	0.282	0.287	0.298	0.307	0.312	0.289	0.283	0.34	0.31	0.289	0.285	0.283	0.283	0.279	0.114	0.128	0.108	0.106	0.107	0.116	0.114	0.092	0.113	0.113
02:19:09	0.29	0.266	0.287	0.288	0.284	0.284	0.294	0.293	0.294	0.292	0.284	0.283	0.289	0.295	0.284	0.292	0.295	0.285	0.312	0.321	0.305	0.294	0.281	0.283	0.292	0.296	0.31	0.316	0.292	0.286	0.342	0.314	0.291	0.287	0.284	0.285	0.281	0.115	0.13	0.108	0.106	0.108	0.117	0.114	0.092	0.113	0.114
02:24:09	0.292	0.267	0.289	0.292	0.286	0.286	0.295	0.294	0.297	0.293	0.286	0.285	0.29	0.296	0.285	0.29	0.297	0.286	0.313	0.322	0.306	0.295	0.283	0.284	0.294	0.294	0.315	0.321	0.295	0.287	0.343	0.317	0.292	0.288	0.287	0.286	0.282	0.115	0.13	0.109	0.107	0.109	0.117	0.115	0.092	0.114	0.114
02:29:09	0.294	0.269	0.29	0.294	0.288	0.291	0.297	0.295	0.298	0.296	0.288	0.288	0.293	0.298	0.287	0.289	0.298	0.289	0.313	0.324	0.307	0.297	0.285	0.285	0.3	0.297	0.319	0.325	0.297	0.29	0.345	0.321	0.294	0.29	0.288	0.288	0.283	0.116	0.13	0.109	0.107	0.109	0.118	0.115	0.092	0.114	0.115
02:34:09	0.295	0.272	0.293	0.296	0.29	0.295	0.3	0.296	0.3	0.298	0.289	0.289	0.294	0.301	0.288	0.291	0.3	0.29	0.313	0.325	0.308	0.299	0.287	0.287	0.302	0.299	0.323	0.328	0.298	0.292	0.346	0.324	0.296	0.293	0.289	0.29	0.285	0.116	0.131	0.11	0.108	0.11	0.119	0.115	0.092	0.115	0.115
02:39:09	0.297	0.274	0.296	0.299	0.29	0.296	0.302	0.297	0.302	0.3	0.291	0.291	0.297	0.302	0.291	0.293	0.303	0.292	0.314	0.325	0.308	0.301	0.289	0.289	0.302	0.3	0.327	0.332	0.3	0.293	0.347	0.326	0.298	0.296	0.292	0.292	0.287	0.117	0.132	0.11	0.109	0.11	0.119	0.116	0.092	0.115	0.116
02:44:09	0.3	0.277	0.298	0.302	0.293	0.299	0.303	0.298	0.304	0.302	0.292	0.293	0.299	0.304	0.293	0.296	0.305	0.294	0.314	0.326	0.309	0.302	0.291	0.291	0.303	0.302	0.332	0.335	0.302	0.295	0.349	0.329	0.3	0.299	0.293	0.295	0.288	0.117	0.132	0.111	0.109	0.111	0.12	0.116	0.092	0.116	0.117
02:49:09	0.302	0.279	0.301	0.305	0.295	0.301	0.306	0.299	0.305	0.304	0.294	0.294	0.302	0.307	0.295	0.298	0.308	0.297	0.315	0.327	0.31	0.302	0.294	0.293	0.306	0.304	0.334	0.339	0.304	0.298	0.35	0.332	0.302	0.301	0.296	0.297	0.291	0.118	0.132	0.111	0.11	0.111	0.12	0.117	0.092	0.116	0.117
02:54:09	0.305	0.283	0.304	0.309	0.298	0.303	0.309	0.3	0.306	0.305	0.296	0.297	0.305	0.31	0.297	0.3	0.309	0.299	0.316	0.328	0.31	0.304	0.297	0.294	0.309	0.306	0.337	0.342	0.306	0.299	0.352	0.334	0.305	0.302	0.299	0.3	0.293	0.119	0.133	0.112	0.11	0.112	0.121	0.117	0.093	0.117	0.118
02:59:09	0.308	0.286	0.307	0.312	0.3	0.306	0.312	0.3	0.308	0.307	0.297	0.298	0.308	0.313	0.3	0.303	0.312	0.301	0.316	0.328	0.311	0.305	0.298	0.297	0.311	0.309	0.34	0.345	0.307	0.301	0.353	0.337	0.307	0.306	0.302	0.303	0.296	0.119	0.133	0.112	0.11	0.113	0.121	0.117	0.092	0.117	0.118
03:04:09	0.311	0.289	0.311	0.315	0.303	0.309	0.314	0.301	0.309	0.309	0.298	0.3	0.312	0.315	0.302	0.306	0.315	0.303	0.316	0.329	0.31	0.305	0.301	0.299	0.313	0.312	0.344	0.347	0.308	0.302	0.353	0.339	0.311	0.309	0.305	0.305	0.297	0.12	0.134	0.113	0.111	0.114	0.122	0.117	0.092	0.118	0.119
03:09:09	0.315	0.292	0.314	0.319	0.305	0.313	0.317	0.301	0.31	0.312	0.299	0.301	0.315	0.319	0.305	0.308	0.318	0.306	0.317	0.33	0.311	0.306	0.304	0.302	0.317	0.314	0.349	0.35	0.31	0.303	0.355	0.341	0.315	0.312	0.308	0.308	0.3	0.12	0.135	0.113	0.112	0.116	0.123	0.117	0.093	0.119	0.119
03:14:09	0.319	0.296	0.317	0.322	0.309	0.316	0.32	0.302	0.311	0.312	0.3	0.303	0.318	0.322	0.309	0.311	0.32	0.309	0.319	0.33	0.311	0.306	0.307	0.304	0.319	0.316	0.351	0.352	0.311	0.305	0.355	0.343	0.317	0.315	0.311	0.312	0.304	0.121	0.135	0.114	0.112	0.117	0.124	0.118	0.093	0.119	0.12
03:19:09	0.323	0.3	0.32	0.326	0.312	0.32	0.323	0.302	0.313	0.314	0.301	0.305	0.321	0.325	0.312	0.315	0.323	0.311	0.318	0.331	0.311	0.307	0.31	0.307	0.322	0.318	0.353	0.355	0.313	0.306	0.356	0.345	0.32	0.319	0.314	0.315	0.307	0.121	0.136	0.114	0.113	0.119	0.124	0.118	0.093	0.12	0.12
03:24:09	0.327	0.303	0.324	0.331	0.316	0.324	0.327	0.303	0.313	0.315	0.302	0.306	0.324	0.33	0.315	0.318	0.327	0.315	0.319	0.332	0.311	0.308	0.314	0.31	0.325	0.322	0.357	0.357	0.314	0.308	0.357	0.347	0.324	0.322	0.317	0.319	0.31	0.122	0.136	0.115	0.113	0.12	0.125	0.118	0.093	0.12	0.121
03:29:09	0.331	0.308	0.328	0.335	0.319	0.328	0.33	0.304	0.314	0.316	0.303	0.308	0.327	0.332	0.318	0.322	0.33	0.318	0.32	0.333	0.311	0.309	0.316	0.312	0.327	0.325	0.361	0.359	0.316	0.309	0.358	0.348	0.327	0.325	0.32	0.323	0.313	0.122	0.137	0.115	0.113	0.121	0.125	0.118	0.093	0.121	0.121
03:34:09	0.335	0.313	0.332	0.339	0.324	0.331	0.333	0.303	0.315	0.318	0.305	0.309	0.331	0.336	0.321	0.326	0.333	0.32	0.321	0.334	0.312	0.31	0.319	0.315	0.33	0.327	0.364	0.361	0.317	0.31	0.359	0.35	0.328	0.329	0.323	0.327	0.315	0.123	0.137	0.116	0.114	0.122	0.126	0.118	0.093	0.121	0.122
03:39:09	0.34	0.317	0.337	0.344	0.327	0.334	0.337	0.304	0.315	0.319	0.306	0.311	0.336	0.339	0.324	0.33	0.337	0.324	0.321	0.336	0.311	0.311	0.323	0.318	0.333	0.33	0.368	0.362	0.318	0.311	0.36	0.352	0.333	0.332	0.328	0.331	0.319	0.123	0.137	0.116	0.114	0.123	0.126	0.118	0.093	0.122	0.122
03:44:09	0.344	0.322	0.341	0.348	0.331	0.338	0.341	0.304	0.317	0.32	0.307	0.312	0.339	0.344	0.328	0.333	0.34	0.327	0.321	0.337	0.312	0.311	0.326	0.321	0.335	0.333	0.373	0.364	0.319	0.312	0.36	0.352	0.338	0.335	0.33	0.334	0.323	0.124	0.138	0.117	0.115	0.123	0.127	0.118	0.093	0.122	0.123
03:49:09	0.349	0.326	0.345	0.353	0.336	0.343	0.344	0.305	0.318	0.321	0.308	0.313	0.343	0.347	0.331	0.337	0.344	0.33	0.323	0.339	0.313	0.313	0.331	0.324	0.339	0.337	0.376	0.366	0.32	0.313	0.361	0.354	0.342	0.339	0.334	0.339	0.328	0.124	0.138	0.117	0.115	0.124	0.128	0.118	0.093	0.123	0.123
03:54:09	0.355	0.331	0.35	0.357	0.339	0.347	0.349	0.305	0.318	0.321	0.309	0.314	0.347	0.35	0.336	0.342	0.347	0.334	0.324	0.341	0.313	0.315	0.334	0.328	0.341	0.339	0.379	0.368	0.321	0.313	0.362	0.356	0.345	0.343	0.338	0.342	0.332	0.124	0.139	0.117	0.116	0.124	0.128	0.118	0.093	0.123	0.124
03:59:09	0.36	0.336	0.354	0.362	0.344	0.352	0.352	0.304	0.319	0.322	0.31	0.315	0.351	0.356	0.34	0.345	0.351	0.337	0.325	0.342	0.314	0.316	0.338	0.331	0.345	0.343	0.384	0.369	0.322	0.315	0.363	0.357	0.346	0.347	0.343	0.347	0.336	0.125	0.139	0.118	0.116	0.124	0.129	0.118	0.093	0.124	0.124
04:04:09	0.366	0.341	0.36	0.367	0.349	0.356	0.356	0.305	0.319	0.323	0.311	0.316	0.356	0.36	0.344	0.349	0.355	0.341	0.326	0.344	0.314	0.317	0.341	0.335	0.348	0.347	0.389	0.37	0.323	0.315	0.363	0.358	0.35	0.35	0.347	0.352	0.341	0.125	0.14	0.119	0.117	0.125	0.129	0.118	0.093	0.124	0.125
04:09:09	0.37	0.346	0.364	0.373	0.353	0.361	0.361	0.304	0.32	0.324	0.311	0.317	0.36	0.365	0.348	0.354	0.359	0.344	0.327	0.346	0.315	0.318	0.345	0.338	0.351	0.349	0.392	0.372	0.324	0.316	0.364	0.359	0.352	0.354	0.351	0.357	0.345	0.126	0.14	0.119	0.117	0.125	0.13	0.118	0.093	0.125	0.125
04:14:09	0.377	0.351	0.369	0.379	0.359	0.365	0.365	0.304	0.321	0.324	0.312	0.318	0.364	0.369	0.351	0.358	0.364	0.349	0.328	0.347	0.315	0.32	0.349	0.342	0.355	0.353	0.397	0.373	0.324	0.316	0.365	0.36	0.355	0.356	0.355	0.363	0.349	0.126	0.14	0.119	0.117	0.126	0.13	0.118	0.093	0.125	0.126
04:19:09	0.382	0.357	0.374	0.383	0.364	0.371	0.37	0.304	0.321	0.324	0.313	0.319	0.37	0.374	0.356	0.363	0.367	0.351	0.33	0.349	0.316	0.321	0.354	0.345	0.359	0.356	0.4	0.374	0.325	0.317	0.365	0.361	0.359	0.359	0.36	0.368	0.354	0.127	0.141	0.12	0.118	0.126	0.131	0.118	0.093	0.126	0.126
04:24:09	0.388	0.362	0.379	0.388	0.369	0.376	0.375	0.304	0.322	0.325	0.313	0.32	0.376	0.379	0.36	0.367	0.372	0.355	0.332	0.35	0.317	0.322	0.358	0.349	0.363	0.36	0.406	0.376	0.325	0.318	0.366	0.362	0.361	0.363	0.364	0.374	0.359	0.128	0.141	0.12	0.118	0.126	0.131	0.118	0.093	0.126	0.127
04:29:09	0.393	0.368	0.386	0.394	0.374	0.381	0.38	0.304	0.323	0.325	0.313	0.32	0.381	0.384	0.364	0.372	0.379	0.359	0.333	0.353	0.318	0.324	0.363	0.353	0.367	0.363	0.41	0.377	0.325	0.318	0.366	0.363	0.364	0.366	0.369	0.378	0.364	0.128	0.142	0.121	0.119	0.127	0.132	0.118	0.094	0.127	0.127
04:34:09	0.4	0.374	0.391	0.399	0.38	0.386	0.385	0.303	0.322	0.326	0.314	0.322	0.387	0.388	0.369	0.377	0.383	0.362	0.335	0.354	0.319	0.326	0.367	0.357	0.371	0.367	0.416	0.378	0.326	0.319	0.367	0.363	0.367	0.37	0.373	0.384	0.368	0.128	0.142	0.121	0.119	0.127	0.132	0.118	0.094	0.127	0.128
04:39:09	0.407	0.381	0.396	0.406	0.385	0.392	0.39	0.304	0.322	0.326	0.315	0.322	0.394	0.393	0.374	0.382	0.39	0.366	0.337	0.356	0.321	0.327	0.372	0.361	0.374	0.372	0.421	0.379	0.327	0.32	0.368	0.364	0.37	0.373	0.378	0.39	0.374	0.129	0.143	0.122	0.12	0.128	0.133	0.118	0.094	0.128	0.128
04:44:09	0.414	0.386	0.402	0.412	0.391	0.397	0.395	0.303	0.323	0.326	0.315	0.322	0.399	0.4	0.379	0.388	0.395	0.37	0.339	0.359	0.322	0.33	0.377	0.366	0.378	0.375	0.428	0.38	0.327	0.32	0.368	0.364	0.373	0.377	0.382	0.394	0.378	0.129	0.143	0.122	0.12	0.128	0.133	0.119	0.094	0.128	0.129
04:49:09	0.42	0.394	0.409	0.419	0.398	0.403	0.401	0.304	0.323	0.327	0.315	0.323	0.405	0.405	0.383	0.394	0.399	0.373	0.341	0.361	0.323	0.331	0.381	0.37	0.382	0.38	0.432	0.38	0.328	0.32	0.369	0.365	0.377	0.381	0.387	0.401	0.384	0.13	0.144	0.123	0.121	0.129	0.134	0.119	0.094	0.129	0.129
04:54:09	0.427	0.399	0.416	0.425	0.403	0.408	0.406	0.303	0.324	0.327	0.316	0.323	0.41	0.411	0.389	0.399	0.405	0.379	0.343	0.363	0.323	0.333	0.386	0.375	0.387	0.383	0.44	0.381	0.328	0.321	0.369	0.365	0.381	0.385	0.393	0.407	0.389	0.13	0.144	0.123	0.121	0.129	0.134	0.119	0.094	0.129	0.13
04:59:09	0.434	0.406	0.423	0.431	0.409	0.415	0.413	0.304	0.323	0.327	0.316	0.324	0.418	0.417	0.393	0.404	0.41	0.383	0.345	0.366	0.325	0.335	0.39	0.38	0.392	0.388	0.445	0.382	0.329	0.321	0.37	0.367	0.385	0.389	0.397	0.413	0.394	0.131	0.145	0.124	0.121	0.129	0.135	0.119	0.094	0.129	0.13
05:04:09	0.442	0.413	0.43	0.438	0.418	0.421	0.42	0.303	0.324	0.327	0.316	0.324	0.424	0.423	0.398	0.41	0.415	0.388	0.347	0.368	0.326	0.338	0.396	0.385	0.396	0.391	0.452	0.382	0.329	0.321	0.37	0.367	0.387	0.393	0.403	0.418	0.4	0.131	0.145	0.124	0.122	0.13	0.135	0.119	0.094	0.13	0.13
05:09:09	0.45	0.422	0.438	0.445	0.424	0.428	0.427	0.303	0.324	0.328	0.317	0.325	0.43	0.429	0.404	0.417	0.421	0.393	0.35	0.371	0.328	0.339	0.4	0.389	0.399	0.396	0.458	0.384	0.33	0.322	0.371	0.367	0.39	0.397	0.408	0.422	0.406	0.132	0.146	0.124	0.122	0.13	0.135	0.119	0.094	0.13	0.131
05:14:09	0.459	0.429	0.446	0.452	0.432	0.434	0.432	0.303	0.324	0.328	0.317	0.325	0.438	0.435	0.409	0.423	0.426	0.398	0.352	0.372	0.331	0.343	0.406	0.395	0.405	0.401	0.464	0.385	0.33	0.323	0.371	0.368	0.393	0.401	0.415	0.428	0.412	0.132	0.146	0.125	0.123	0.13	0.136	0.119	0.094	0.131	0.131
05:19:09	0.465	0.436	0.452	0.459	0.438	0.44	0.439	0.303	0.324	0.328	0.317	0.325	0.446	0.442	0.415	0.429	0.431	0.402	0.354	0.374	0.333	0.345	0.411	0.4	0.411	0.406	0.47	0.385	0.331	0.323	0.371	0.369	0.397	0.406	0.42	0.435	0.419	0.132	0.146	0.125	0.123	0.131	0.136	0.119	0.094	0.131	0.132
05:24:09	0.474	0.444	0.459	0.467	0.445	0.448	0.447	0.303	0.324	0.329	0.318	0.326	0.452	0.448	0.42	0.436	0.437	0.407	0.357	0.377	0.334	0.348	0.417	0.406	0.415	0.408	0.475	0.386	0.331	0.323	0.371	0.369	0.4	0.412	0.425	0.442	0.425	0.133	0.146	0.126	0.123	0.131	0.137	0.119	0.095	0.132	0.132
05:29:09	0.481	0.452	0.467	0.475	0.452	0.455	0.454	0.302	0.324	0.329	0.318	0.326	0.461	0.455	0.426	0.442	0.445	0.412	0.359	0.377	0.336	0.351	0.422	0.411	0.419	0.412	0.482	0.386	0.331	0.323	0.372	0.369	0.405	0.416	0.431	0.448	0.433	0.133	0.147	0.126	0.124	0.131	0.137	0.119	0.094	0.132	0.133
05:34:09	0.492	0.46	0.476	0.482	0.46	0.462	0.461	0.302	0.324	0.33	0.318	0.326	0.468	0.463	0.433	0.448	0.451	0.418	0.362	0.379	0.338	0.353	0.427	0.417	0.424	0.418	0.491	0.387	0.332	0.324	0.372	0.37	0.407	0.421	0.436	0.455	0.44	0.134	0.147	0.126	0.124	0.132	0.137	0.119	0.095	0.132	0.133
05:39:09	0.5	0.47	0.485	0.489	0.471	0.47	0.47	0.303	0.324	0.33	0.318	0.326	0.476	0.47	0.438	0.457	0.458	0.424	0.364	0.382	0.34	0.356	0.433	0.423	0.43	0.424	0.497	0.387	0.332	0.324	0.372	0.37	0.412	0.425	0.442	0.463	0.447	0.134	0.148	0.127	0.125	0.132	0.138	0.12	0.095	0.133	0.134
05:44:09	0.508	0.477	0.495	0.498	0.477	0.48	0.477	0.303	0.324	0.33	0.318	0.327	0.485	0.478	0.445	0.466	0.466	0.427	0.367	0.383	0.341	0.358	0.439	0.429	0.434	0.428	0.503	0.388	0.332	0.324	0.372	0.37	0.416	0.429	0.448	0.469	0.453	0.135	0.148	0.127	0.125	0.132	0.138	0.12	0.095	0.133	0.134
05:49:09	0.518	0.486	0.503	0.507	0.485	0.485	0.486	0.303	0.325	0.33	0.319	0.327	0.493	0.484	0.451	0.472	0.474	0.433	0.371	0.385	0.344	0.361	0.444	0.435	0.438	0.434	0.512	0.388	0.333	0.325	0.372	0.371	0.419	0.433	0.453	0.476	0.461	0.135	0.149	0.128	0.125	0.133	0.139	0.12	0.095	0.134	0.134
05:54:09	0.526	0.495	0.512	0.513	0.494	0.493	0.493	0.302	0.324	0.331	0.318	0.328	0.5	0.493	0.458	0.479	0.481	0.44	0.374	0.387	0.346	0.364	0.45	0.441	0.445	0.439	0.519	0.389	0.333	0.324	0.373	0.371	0.424	0.441	0.459	0.483	0.47	0.135	0.149	0.128	0.126	0.133	0.139	0.12	0.095	0.134	0.135
05:59:09	0.536	0.505	0.521	0.524	0.502	0.501	0.502	0.303	0.324	0.331	0.319	0.328	0.507	0.5	0.463	0.485	0.488	0.446	0.377	0.389	0.349	0.366	0.456	0.447	0.451	0.444	0.526	0.389	0.333	0.325	0.373	0.371	0.428	0.447	0.465	0.49	0.476	0.136	0.149	0.128	0.126	0.133	0.139	0.12	0.095	0.135	0.135
06:04:09	0.547	0.513	0.532	0.531	0.512	0.511	0.513	0.303	0.324	0.332	0.32	0.328	0.518	0.51	0.469	0.497	0.496	0.452	0.379	0.393	0.351	0.368	0.463	0.454	0.459	0.449	0.532	0.39	0.334	0.325	0.373	0.372	0.432	0.453	0.472	0.498	0.484	0.136	0.15	0.129	0.127	0.134	0.14	0.12	0.095	0.135	0.135
06:09:09	0.557	0.523	0.539	0.54	0.521	0.519	0.522	0.303	0.324	0.332	0.319	0.328	0.526	0.518	0.474	0.503	0.503	0.458	0.382	0.395	0.352	0.37	0.468	0.46	0.464	0.454	0.539	0.39	0.334	0.325	0.373	0.372	0.436	0.458	0.477	0.504	0.492	0.137	0.15	0.129	0.127	0.134	0.14	0.12	0.095	0.135	0.136
06:14:09	0.566	0.531	0.549	0.549	0.529	0.527	0.531	0.303	0.324	0.332	0.32	0.328	0.536	0.526	0.482	0.51	0.511	0.464	0.386	0.397	0.354	0.372	0.475	0.466	0.472	0.46	0.548	0.391	0.334	0.325	0.373	0.372	0.442	0.464	0.484	0.512	0.5	0.137	0.15	0.13	0.127	0.135	0.14	0.12	0.095	0.136	0.136
06:19:09	0.575	0.541	0.559	0.559	0.538	0.537	0.54	0.303	0.324	0.333	0.32	0.329	0.544	0.535	0.487	0.518	0.519	0.471	0.389	0.401	0.355	0.374	0.48	0.472	0.477	0.466	0.555	0.392	0.335	0.325	0.373	0.373	0.447	0.472	0.49	0.519	0.508	0.138	0.151	0.13	0.128	0.135	0.141	0.12	0.096	0.136	0.137
06:24:09	0.588	0.551	0.567	0.567	0.546	0.547	0.549	0.304	0.324	0.334	0.32	0.329	0.553	0.543	0.495	0.528	0.527	0.477	0.393	0.404	0.358	0.376	0.487	0.479	0.483	0.471	0.564	0.392	0.335	0.325	0.374	0.373	0.451	0.477	0.497	0.527	0.517	0.138	0.151	0.131	0.128	0.135	0.141	0.121	0.095	0.137	0.137
06:29:09	0.597	0.559	0.579	0.577	0.556	0.555	0.559	0.304	0.324	0.334	0.32	0.329	0.563	0.551	0.502	0.536	0.535	0.483	0.398	0.408	0.361	0.379	0.493	0.485	0.491	0.475	0.572	0.392	0.335	0.325	0.374	0.373	0.456	0.482	0.505	0.536	0.525	0.138	0.152	0.131	0.128	0.135	0.142	0.121	0.096	0.137	0.138
06:34:09	0.611	0.569	0.588	0.586	0.566	0.564	0.57	0.304	0.323	0.334	0.32	0.329	0.573	0.561	0.508	0.545	0.542	0.488	0.401	0.411	0.363	0.382	0.499	0.493	0.494	0.484	0.581	0.392	0.335	0.326	0.374	0.374	0.461	0.491	0.512	0.543	0.533	0.139	0.152	0.132	0.129	0.136	0.142	0.121	0.096	0.138	0.138
06:39:09	0.619	0.58	0.596	0.595	0.577	0.572	0.578	0.305	0.324	0.334	0.32	0.329	0.582	0.569	0.516	0.552	0.554	0.494	0.404	0.412	0.364	0.386	0.507	0.499	0.5	0.488	0.591	0.393	0.335	0.325	0.374	0.374	0.466	0.496	0.518	0.551	0.542	0.139	0.153	0.132	0.129	0.136	0.142	0.121	0.096	0.138	0.138
06:44:09	0.629	0.588	0.608	0.605	0.585	0.583	0.588	0.305	0.324	0.335	0.32	0.329	0.593	0.577	0.523	0.561	0.562	0.5	0.408	0.415	0.366	0.388	0.513	0.507	0.507	0.493	0.597	0.394	0.335	0.326	0.374	0.374	0.472	0.503	0.525	0.559	0.548	0.14	0.153	0.133	0.13	0.136	0.143	0.121	0.096	0.138	0.139
06:49:09	0.641	0.6	0.616	0.615	0.595	0.596	0.598	0.305	0.324	0.335	0.321	0.329	0.601	0.587	0.531	0.572	0.57	0.506	0.413	0.418	0.369	0.392	0.519	0.516	0.514	0.5	0.606	0.394	0.336	0.326	0.374	0.375	0.477	0.511	0.533	0.566	0.557	0.14	0.153	0.134	0.13	0.137	0.143	0.121	0.096	0.139	0.139
06:54:09	0.65	0.61	0.627	0.623	0.604	0.605	0.606	0.306	0.323	0.336	0.32	0.33	0.608	0.598	0.538	0.58	0.579	0.511	0.417	0.419	0.372	0.395	0.527	0.525	0.52	0.505	0.616	0.394	0.335	0.326	0.375	0.375	0.483	0.518	0.542	0.573	0.567	0.14	0.154	0.134	0.13	0.137	0.143	0.121	0.096	0.139	0.14
06:59:09	0.66	0.619	0.637	0.636	0.614	0.614	0.617	0.307	0.323	0.336	0.321	0.33	0.62	0.607	0.544	0.587	0.591	0.517	0.422	0.422	0.374	0.398	0.534	0.531	0.527	0.515	0.624	0.394	0.335	0.326	0.375	0.375	0.489	0.525	0.549	0.582	0.575	0.141	0.154	0.135	0.13	0.137	0.144	0.121	0.096	0.139	0.14
07:04:09	0.672	0.629	0.646	0.644	0.625	0.625	0.627	0.307	0.323	0.336	0.321	0.33	0.632	0.617	0.552	0.597	0.599	0.521	0.427	0.424	0.377	0.402	0.542	0.539	0.532	0.519	0.633	0.394	0.336	0.326	0.375	0.375	0.496	0.532	0.557	0.588	0.585	0.141	0.155	0.135	0.131	0.137	0.144	0.122	0.096	0.14	0.14
07:09:09	0.688	0.639	0.657	0.655	0.635	0.635	0.638	0.307	0.323	0.336	0.321	0.33	0.641	0.629	0.561	0.605	0.606	0.526	0.432	0.427	0.379	0.405	0.549	0.549	0.541	0.524	0.642	0.395	0.335	0.326	0.375	0.375	0.501	0.54	0.564	0.596	0.593	0.141	0.155	0.135	0.131	0.138	0.144	0.122	0.096	0.14	0.141
07:14:09	0.693	0.649	0.667	0.666	0.645	0.646	0.649	0.308	0.323	0.337	0.321	0.33	0.651	0.638	0.57	0.614	0.618	0.532	0.437	0.43	0.382	0.41	0.557	0.559	0.55	0.532	0.653	0.395	0.336	0.326	0.375	0.376	0.507	0.548	0.572	0.604	0.601	0.142	0.155	0.136	0.131	0.138	0.145	0.122	0.096	0.141	0.141
07:19:09	0.702	0.66	0.68	0.675	0.654	0.656	0.662	0.308	0.323	0.337	0.321	0.331	0.662	0.65	0.578	0.623	0.627	0.539	0.441	0.435	0.385	0.414	0.563	0.567	0.558	0.54	0.662	0.395	0.336	0.326	0.375	0.376	0.514	0.555	0.579	0.612	0.61	0.142	0.156	0.136	0.132	0.139	0.145	0.122	0.097	0.141	0.141
07:24:09	0.712	0.67	0.689	0.685	0.664	0.671	0.673	0.309	0.323	0.337	0.322	0.331	0.672	0.66	0.585	0.633	0.638	0.544	0.447	0.44	0.388	0.418	0.57	0.574	0.567	0.551	0.671	0.396	0.336	0.326	0.376	0.376	0.52	0.565	0.589	0.62	0.618	0.143	0.156	0.137	0.132	0.139	0.146	0.122	0.097	0.141	0.142
07:29:09	0.724	0.681	0.699	0.695	0.673	0.682	0.685	0.309	0.323	0.338	0.322	0.331	0.684	0.668	0.594	0.643	0.645	0.551	0.453	0.443	0.391	0.423	0.579	0.584	0.576	0.557	0.682	0.396	0.336	0.326	0.376	0.377	0.528	0.574	0.595	0.628	0.629	0.143	0.156	0.137	0.133	0.139	0.146	0.123	0.097	0.142	0.142
07:34:09	0.732	0.692	0.71	0.705	0.683	0.693	0.693	0.31	0.323	0.338	0.322	0.331	0.693	0.677	0.6	0.653	0.657	0.556	0.458	0.447	0.394	0.427	0.586	0.594	0.583	0.564	0.694	0.397	0.336	0.327	0.376	0.377	0.535	0.58	0.604	0.634	0.639	0.143	0.157	0.138	0.133	0.14	0.146	0.123	0.097	0.142	0.143
07:39:09	0.742	0.698	0.72	0.712	0.693	0.704	0.706	0.311	0.323	0.339	0.322	0.331	0.704	0.688	0.606	0.661	0.666	0.563	0.464	0.452	0.398	0.432	0.593	0.603	0.592	0.574	0.701	0.397	0.336	0.327	0.376	0.377	0.542	0.593	0.612	0.642	0.649	0.144	0.157	0.138	0.133	0.14	0.147	0.123	0.097	0.142	0.143
07:44:09	0.752	0.707	0.731	0.721	0.702	0.714	0.717	0.312	0.323	0.339	0.322	0.332	0.719	0.697	0.617	0.674	0.675	0.571	0.469	0.456	0.4	0.437	0.6	0.613	0.599	0.58	0.711	0.397	0.336	0.327	0.376	0.377	0.549	0.599	0.621	0.649	0.659	0.144	0.157	0.138	0.134	0.14	0.147	0.123	0.097	0.143	0.143
07:49:09	0.759	0.716	0.739	0.732	0.713	0.724	0.729	0.313	0.323	0.34	0.323	0.332	0.724	0.707	0.624	0.682	0.685	0.576	0.474	0.463	0.405	0.445	0.606	0.62	0.605	0.585	0.72	0.397	0.336	0.327	0.376	0.377	0.555	0.607	0.628	0.66	0.667	0.144	0.158	0.139	0.134	0.14	0.147	0.123	0.097	0.143	0.144
07:54:09	0.768	0.728	0.75	0.742	0.719	0.734	0.738	0.314	0.323	0.34	0.322	0.332	0.737	0.717	0.632	0.693	0.695	0.583	0.48	0.47	0.408	0.45	0.613	0.633	0.612	0.593	0.729	0.397	0.336	0.327	0.376	0.377	0.563	0.616	0.636	0.667	0.675	0.145	0.158	0.139	0.134	0.141	0.147	0.123	0.097	0.143	0.144
07:59:09	0.777	0.735	0.756	0.751	0.729	0.742	0.75	0.315	0.322	0.341	0.323	0.332	0.744	0.728	0.641	0.7	0.705	0.591	0.49	0.474	0.411	0.453	0.618	0.64	0.622	0.6	0.736	0.397	0.336	0.327	0.376	0.378	0.571	0.624	0.644	0.679	0.683	0.145	0.158	0.139	0.134	0.141	0.148	0.123	0.097	0.144	0.144
08:04:09	0.788	0.745	0.766	0.759	0.737	0.753	0.762	0.316	0.323	0.341	0.323	0.332	0.753	0.738	0.648	0.709	0.714	0.596	0.495	0.481	0.415	0.459	0.626	0.651	0.628	0.607	0.748	0.398	0.337	0.327	0.376	0.378	0.579	0.632	0.652	0.685	0.69	0.146	0.159	0.14	0.135	0.141	0.148	0.123	0.097	0.144	0.145
08:09:09	0.796	0.754	0.773	0.769	0.745	0.763	0.77	0.317	0.322	0.342	0.323	0.333	0.762	0.75	0.655	0.717	0.721	0.602	0.501	0.486	0.42	0.463	0.632	0.661	0.636	0.614	0.756	0.398	0.337	0.327	0.376	0.378	0.586	0.641	0.659	0.693	0.699	0.146	0.159	0.14	0.135	0.142	0.148	0.123	0.097	0.144	0.145
08:14:09	0.806	0.763	0.783	0.777	0.755	0.774	0.783	0.319	0.322	0.342	0.324	0.333	0.771	0.758	0.666	0.728	0.73	0.609	0.509	0.491	0.424	0.471	0.64	0.668	0.645	0.621	0.762	0.399	0.337	0.327	0.376	0.378	0.593	0.647	0.668	0.699	0.706	0.146	0.159	0.141	0.136	0.142	0.149	0.124	0.097	0.145	0.145
08:19:09	0.814	0.771	0.793	0.786	0.766	0.784	0.793	0.32	0.322	0.343	0.324	0.334	0.781	0.769	0.673	0.736	0.737	0.617	0.516	0.5	0.428	0.476	0.65	0.677	0.654	0.628	0.771	0.399	0.337	0.328	0.377	0.378	0.6	0.654	0.676	0.707	0.716	0.147	0.16	0.141	0.136	0.142	0.149	0.123	0.098	0.145	0.146
08:24:09	0.825	0.779	0.801	0.796	0.774	0.792	0.801	0.321	0.322	0.344	0.324	0.334	0.792	0.779	0.683	0.747	0.749	0.622	0.522	0.505	0.433	0.482	0.657	0.685	0.664	0.634	0.78	0.399	0.337	0.328	0.377	0.379	0.606	0.663	0.684	0.716	0.726	0.147	0.16	0.141	0.136	0.142	0.149	0.123	0.098	0.145	0.146
08:29:09	0.833	0.786	0.81	0.805	0.784	0.804	0.813	0.322	0.322	0.345	0.324	0.334	0.802	0.788	0.689	0.756	0.758	0.629	0.529	0.511	0.437	0.488	0.664	0.695	0.67	0.642	0.789	0.399	0.337	0.328	0.377	0.378	0.615	0.67	0.692	0.724	0.732	0.147	0.16	0.141	0.137	0.143	0.15	0.123	0.098	0.146	0.146
08:34:09	0.841	0.794	0.819	0.812	0.792	0.812	0.823	0.323	0.322	0.345	0.324	0.335	0.809	0.797	0.698	0.767	0.766	0.635	0.536	0.515	0.442	0.495	0.668	0.703	0.68	0.651	0.801	0.399	0.338	0.328	0.377	0.379	0.621	0.677	0.7	0.731	0.741	0.148	0.161	0.142	0.137	0.143	0.15	0.123	0.098	0.146	0.147
08:39:09	0.85	0.801	0.827	0.82	0.8	0.822	0.834	0.324	0.322	0.346	0.325	0.335	0.82	0.806	0.706	0.775	0.776	0.642	0.542	0.522	0.446	0.501	0.677	0.712	0.687	0.657	0.811	0.4	0.338	0.328	0.377	0.379	0.629	0.685	0.707	0.737	0.752	0.148	0.161	0.142	0.137	0.143	0.15	0.124	0.098	0.147	0.147
08:44:09	0.856	0.81	0.834	0.828	0.808	0.829	0.842	0.326	0.322	0.347	0.325	0.335	0.827	0.817	0.714	0.784	0.784	0.649	0.55	0.529	0.452	0.508	0.684	0.721	0.694	0.664	0.816	0.4	0.338	0.328	0.377	0.379	0.636	0.693	0.715	0.744	0.757	0.148	0.161	0.142	0.137	0.143	0.151	0.124	0.098	0.147	0.147
08:49:09	0.864	0.818	0.842	0.835	0.816	0.839	0.849	0.328	0.322	0.348	0.325	0.335	0.834	0.826	0.72	0.792	0.791	0.654	0.558	0.538	0.457	0.515	0.687	0.729	0.703	0.672	0.827	0.4	0.338	0.328	0.377	0.379	0.642	0.701	0.723	0.75	0.765	0.149	0.162	0.143	0.138	0.144	0.151	0.124	0.098	0.147	0.148
08:54:09	0.871	0.826	0.849	0.842	0.823	0.849	0.858	0.33	0.322	0.348	0.326	0.336	0.843	0.835	0.729	0.799	0.798	0.661	0.565	0.544	0.463	0.522	0.696	0.738	0.71	0.679	0.835	0.4	0.338	0.328	0.377	0.379	0.649	0.708	0.729	0.757	0.773	0.149	0.162	0.143	0.138	0.144	0.151	0.124	0.099	0.148	0.148
08:59:09	0.876	0.834	0.857	0.851	0.83	0.856	0.866	0.332	0.322	0.349	0.326	0.336	0.852	0.844	0.737	0.805	0.807	0.669	0.571	0.548	0.467	0.53	0.701	0.746	0.718	0.69	0.846	0.401	0.339	0.329	0.378	0.38	0.656	0.715	0.735	0.765	0.78	0.149	0.162	0.143	0.139	0.144	0.152	0.124	0.099	0.148	0.148
09:04:09	0.883	0.842	0.864	0.857	0.836	0.864	0.877	0.333	0.322	0.35	0.326	0.336	0.861	0.853	0.747	0.817	0.814	0.675	0.579	0.559	0.472	0.538	0.707	0.754	0.727	0.698	0.854	0.401	0.339	0.329	0.378	0.38	0.663	0.723	0.744	0.77	0.789	0.15	0.163	0.143	0.139	0.144	0.152	0.124	0.1	0.149	0.149
09:09:09	0.891	0.848	0.871	0.865	0.843	0.874	0.886	0.335	0.322	0.351	0.326	0.336	0.869	0.864	0.753	0.825	0.821	0.681	0.588	0.564	0.478	0.545	0.713	0.762	0.737	0.706	0.863	0.401	0.339	0.329	0.378	0.38	0.669	0.73	0.749	0.778	0.794	0.15	0.163	0.144	0.139	0.144	0.152	0.124	0.1	0.149	0.149
09:14:09	0.899	0.853	0.878	0.871	0.85	0.88	0.896	0.337	0.322	0.352	0.327	0.337	0.875	0.873	0.76	0.834	0.829	0.689	0.598	0.569	0.484	0.552	0.717	0.77	0.747	0.711	0.87	0.401	0.339	0.329	0.378	0.38	0.675	0.736	0.758	0.783	0.801	0.15	0.163	0.144	0.139	0.145	0.152	0.124	0.099	0.149	0.149
09:19:09	0.904	0.859	0.884	0.877	0.856	0.888	0.903	0.338	0.322	0.353	0.327	0.337	0.883	0.878	0.768	0.84	0.839	0.696	0.606	0.577	0.49	0.559	0.725	0.778	0.753	0.72	0.877	0.401	0.339	0.329	0.378	0.38	0.683	0.743	0.765	0.791	0.808	0.151	0.164	0.144	0.14	0.145	0.153	0.124	0.099	0.149	0.15
09:24:09	0.911	0.866	0.89	0.884	0.864	0.895	0.911	0.34	0.323	0.355	0.328	0.338	0.891	0.888	0.773	0.848	0.846	0.704	0.614	0.584	0.496	0.568	0.73	0.787	0.761	0.727	0.886	0.401	0.339	0.329	0.378	0.38	0.69	0.749	0.771	0.796	0.815	0.151	0.164	0.145	0.14	0.145	0.153	0.124	0.099	0.15	0.15
09:29:09	0.914	0.873	0.898	0.89	0.87	0.903	0.918	0.342	0.322	0.356	0.328	0.338	0.898	0.895	0.78	0.856	0.854	0.708	0.622	0.592	0.501	0.577	0.736	0.795	0.77	0.737	0.893	0.402	0.339	0.329	0.378	0.38	0.697	0.758	0.776	0.805	0.821	0.151	0.164	0.145	0.14	0.145	0.153	0.125	0.099	0.15	0.15
09:34:09	0.922	0.879	0.903	0.895	0.876	0.91	0.926	0.344	0.323	0.357	0.329	0.338	0.906	0.902	0.788	0.864	0.859	0.716	0.632	0.6	0.507	0.583	0.74	0.803	0.777	0.741	0.902	0.402	0.34	0.329	0.378	0.381	0.702	0.762	0.784	0.811	0.828	0.152	0.165	0.145	0.141	0.145	0.153	0.125	0.099	0.15	0.151
09:39:09	0.928	0.886	0.91	0.901	0.882	0.916	0.935	0.347	0.323	0.358	0.33	0.339	0.911	0.91	0.794	0.872	0.867	0.723	0.639	0.607	0.513	0.59	0.744	0.811	0.784	0.749	0.91	0.402	0.34	0.33	0.378	0.381	0.709	0.77	0.79	0.817	0.834	0.152	0.165	0.146	0.141	0.146	0.154	0.125	0.1	0.151	0.151
09:44:09	0.934	0.89	0.916	0.907	0.888	0.923	0.941	0.349	0.323	0.359	0.33	0.339	0.919	0.918	0.8	0.88	0.877	0.728	0.648	0.617	0.518	0.599	0.75	0.822	0.793	0.755	0.913	0.402	0.34	0.33	0.378	0.381	0.715	0.778	0.797	0.823	0.841	0.152	0.165	0.146	0.141	0.146	0.154	0.125	0.1	0.151	0.151
09:49:09	0.938	0.897	0.922	0.913	0.893	0.93	0.948	0.351	0.323	0.361	0.33	0.34	0.923	0.927	0.809	0.886	0.883	0.735	0.655	0.624	0.525	0.606	0.757	0.827	0.798	0.765	0.923	0.402	0.34	0.33	0.378	0.381	0.721	0.784	0.803	0.828	0.847	0.153	0.165	0.146	0.141	0.146	0.154	0.125	0.1	0.151	0.152
09:54:09	0.944	0.903	0.927	0.919	0.899	0.937	0.957	0.353	0.323	0.363	0.331	0.34	0.93	0.934	0.816	0.892	0.888	0.739	0.662	0.632	0.532	0.615	0.762	0.834	0.809	0.774	0.927	0.403	0.34	0.33	0.378	0.381	0.727	0.791	0.81	0.835	0.854	0.153	0.166	0.146	0.142	0.146	0.155	0.125	0.1	0.151	0.152
09:59:09	0.95	0.908	0.934	0.924	0.907	0.945	0.961	0.356	0.324	0.363	0.331	0.341	0.935	0.942	0.821	0.9	0.897	0.744	0.671	0.638	0.539	0.622	0.768	0.841	0.815	0.779	0.933	0.403	0.34	0.33	0.379	0.381	0.735	0.796	0.817	0.841	0.861	0.154	0.166	0.147	0.142	0.147	0.155	0.125	0.1	0.152	0.152
10:04:09	0.956	0.914	0.939	0.93	0.913	0.953	0.97	0.358	0.324	0.366	0.332	0.341	0.942	0.947	0.826	0.907	0.903	0.75	0.679	0.647	0.546	0.63	0.773	0.848	0.822	0.784	0.941	0.403	0.341	0.33	0.378	0.381	0.74	0.803	0.826	0.846	0.868	0.154	0.166	0.147	0.142	0.147	0.155	0.125	0.1	0.152	0.153
A570 values for third set of technical replicates
	Nonanal					Nonanal Control					Amyl alcohol					Amyl alcohol control					2-methyl-1-butanol					2-methyl-1-butanol control					Propionic acid					Propionic acid control					No cell nonanal		No cell AA		No cell 2M1B		No cell PA		No cell no compound
Time	A10	B10	C10	D10	E10	A11	B11	C11	D11	E11	A7	B7	C7	D7	E7	A8	B8	C8	D8	E8	A1	B1	C1	D1	E1	A2	B2	C2	D2	E2	A4	B4	C4	D4	E4	A5	B5	C5	D5	E5	G12	H12	E12	F12	A12	B12	C12	D12	H10
00:03:19	0.259	0.245	0.25	0.222	0.245	0.241	0.249	0.241	0.229	0.253	0.259	0.27	0.26	0.268	0.269	0.241	0.249	0.251	0.265	0.252	0.27	0.247	0.249	0.254	0.267	0.253	0.266	0.257	0.246	0.258	0.236	0.246	0.264	0.265	0.253	0.247	0.26	0.253	0.25	0.259	0.14	0.158	0.142	0.141	0.139	0.14	0.128	0.13	0.14
00:08:19	0.27	0.253	0.26	0.229	0.252	0.249	0.257	0.251	0.237	0.262	0.274	0.285	0.274	0.286	0.285	0.249	0.256	0.258	0.272	0.261	0.288	0.271	0.263	0.27	0.279	0.262	0.274	0.266	0.255	0.265	0.238	0.247	0.266	0.268	0.257	0.252	0.267	0.259	0.256	0.266	0.146	0.164	0.148	0.148	0.145	0.145	0.128	0.13	0.146
00:13:19	0.28	0.263	0.268	0.238	0.26	0.26	0.265	0.262	0.247	0.271	0.288	0.3	0.288	0.305	0.3	0.26	0.267	0.269	0.283	0.273	0.309	0.285	0.282	0.289	0.294	0.272	0.286	0.276	0.264	0.277	0.244	0.253	0.27	0.272	0.26	0.264	0.277	0.268	0.265	0.276	0.153	0.172	0.155	0.155	0.152	0.151	0.128	0.13	0.153
00:18:19	0.293	0.274	0.276	0.248	0.271	0.271	0.276	0.272	0.258	0.28	0.308	0.318	0.304	0.328	0.314	0.274	0.28	0.28	0.295	0.286	0.33	0.304	0.303	0.306	0.313	0.287	0.296	0.289	0.276	0.288	0.247	0.259	0.274	0.277	0.265	0.274	0.289	0.277	0.274	0.288	0.162	0.18	0.163	0.164	0.16	0.157	0.128	0.13	0.161
00:23:19	0.307	0.286	0.285	0.258	0.283	0.283	0.286	0.282	0.267	0.291	0.33	0.335	0.319	0.351	0.328	0.287	0.293	0.294	0.308	0.299	0.354	0.322	0.324	0.326	0.335	0.3	0.31	0.303	0.286	0.301	0.251	0.261	0.28	0.279	0.27	0.287	0.301	0.289	0.285	0.299	0.17	0.189	0.171	0.173	0.168	0.165	0.128	0.13	0.17
00:28:19	0.321	0.299	0.298	0.268	0.294	0.296	0.297	0.293	0.278	0.302	0.351	0.354	0.335	0.375	0.344	0.301	0.307	0.308	0.321	0.314	0.377	0.342	0.343	0.343	0.355	0.314	0.323	0.317	0.299	0.315	0.253	0.264	0.281	0.284	0.273	0.298	0.313	0.3	0.297	0.312	0.179	0.197	0.179	0.182	0.176	0.172	0.128	0.13	0.179
00:33:19	0.337	0.313	0.309	0.279	0.308	0.311	0.309	0.305	0.289	0.315	0.369	0.374	0.351	0.395	0.36	0.315	0.323	0.322	0.336	0.33	0.398	0.36	0.362	0.364	0.373	0.329	0.337	0.331	0.311	0.328	0.258	0.267	0.285	0.287	0.276	0.311	0.326	0.313	0.31	0.326	0.189	0.207	0.189	0.191	0.185	0.18	0.128	0.13	0.189
00:38:19	0.352	0.327	0.318	0.291	0.32	0.326	0.322	0.317	0.302	0.329	0.389	0.391	0.368	0.413	0.375	0.33	0.338	0.337	0.351	0.344	0.417	0.376	0.379	0.381	0.393	0.344	0.351	0.346	0.324	0.342	0.26	0.269	0.289	0.29	0.279	0.324	0.34	0.325	0.323	0.34	0.198	0.216	0.198	0.201	0.194	0.188	0.128	0.13	0.198
00:43:19	0.367	0.341	0.338	0.302	0.333	0.34	0.335	0.329	0.315	0.342	0.411	0.408	0.386	0.437	0.392	0.344	0.353	0.352	0.366	0.36	0.433	0.396	0.395	0.399	0.408	0.357	0.366	0.362	0.336	0.356	0.262	0.273	0.292	0.294	0.282	0.337	0.354	0.338	0.337	0.354	0.208	0.226	0.207	0.211	0.202	0.196	0.128	0.13	0.207
00:48:19	0.383	0.356	0.352	0.314	0.344	0.355	0.347	0.342	0.326	0.355	0.427	0.429	0.403	0.46	0.408	0.358	0.368	0.367	0.381	0.375	0.452	0.414	0.412	0.418	0.427	0.371	0.381	0.378	0.35	0.37	0.264	0.275	0.295	0.297	0.285	0.35	0.367	0.351	0.349	0.369	0.218	0.235	0.216	0.22	0.211	0.204	0.128	0.13	0.217
00:53:19	0.4	0.371	0.365	0.327	0.357	0.368	0.36	0.356	0.339	0.368	0.448	0.447	0.421	0.476	0.426	0.373	0.385	0.382	0.397	0.392	0.475	0.432	0.428	0.437	0.444	0.386	0.395	0.394	0.361	0.385	0.267	0.278	0.298	0.301	0.289	0.362	0.38	0.363	0.363	0.383	0.227	0.245	0.226	0.23	0.22	0.213	0.129	0.13	0.227
00:58:19	0.415	0.384	0.379	0.34	0.371	0.383	0.373	0.369	0.351	0.381	0.464	0.467	0.44	0.472	0.442	0.388	0.399	0.397	0.412	0.405	0.491	0.449	0.439	0.454	0.46	0.399	0.409	0.408	0.375	0.398	0.269	0.282	0.301	0.304	0.292	0.376	0.394	0.376	0.377	0.397	0.237	0.254	0.235	0.239	0.229	0.221	0.129	0.13	0.236
01:03:19	0.431	0.399	0.391	0.352	0.385	0.397	0.387	0.382	0.363	0.395	0.481	0.484	0.456	0.484	0.458	0.402	0.414	0.411	0.426	0.419	0.505	0.465	0.458	0.471	0.478	0.413	0.423	0.423	0.388	0.411	0.271	0.284	0.303	0.307	0.295	0.388	0.406	0.389	0.389	0.409	0.247	0.264	0.244	0.249	0.238	0.229	0.129	0.13	0.246
01:08:19	0.445	0.411	0.403	0.363	0.397	0.411	0.399	0.394	0.375	0.407	0.497	0.501	0.474	0.496	0.474	0.416	0.428	0.425	0.44	0.434	0.521	0.48	0.467	0.488	0.495	0.426	0.437	0.437	0.401	0.425	0.274	0.286	0.305	0.311	0.298	0.4	0.419	0.401	0.402	0.421	0.256	0.273	0.253	0.259	0.246	0.238	0.129	0.13	0.255
01:13:19	0.459	0.426	0.416	0.375	0.41	0.424	0.412	0.407	0.387	0.419	0.515	0.518	0.491	0.511	0.492	0.431	0.443	0.439	0.453	0.448	0.533	0.497	0.476	0.505	0.513	0.439	0.45	0.451	0.414	0.438	0.276	0.289	0.309	0.313	0.3	0.413	0.43	0.411	0.414	0.433	0.265	0.282	0.262	0.268	0.255	0.247	0.129	0.13	0.264
01:18:19	0.472	0.439	0.427	0.387	0.42	0.437	0.425	0.419	0.399	0.433	0.532	0.535	0.507	0.527	0.508	0.444	0.457	0.452	0.465	0.46	0.541	0.511	0.497	0.521	0.528	0.451	0.463	0.464	0.426	0.451	0.279	0.292	0.312	0.317	0.304	0.424	0.441	0.422	0.426	0.445	0.275	0.291	0.272	0.277	0.263	0.255	0.129	0.131	0.273
01:23:19	0.485	0.453	0.44	0.399	0.433	0.45	0.437	0.431	0.41	0.444	0.548	0.55	0.525	0.541	0.523	0.458	0.47	0.464	0.476	0.472	0.552	0.527	0.508	0.537	0.544	0.463	0.475	0.476	0.438	0.464	0.28	0.294	0.314	0.319	0.307	0.435	0.451	0.432	0.437	0.455	0.284	0.301	0.28	0.287	0.272	0.263	0.129	0.131	0.282
01:28:19	0.498	0.465	0.452	0.411	0.445	0.462	0.448	0.442	0.422	0.457	0.564	0.565	0.54	0.554	0.538	0.47	0.483	0.476	0.488	0.483	0.556	0.542	0.518	0.553	0.56	0.475	0.487	0.487	0.449	0.476	0.282	0.296	0.317	0.321	0.31	0.446	0.46	0.441	0.447	0.465	0.293	0.31	0.289	0.296	0.28	0.271	0.129	0.131	0.291
01:33:19	0.51	0.478	0.462	0.422	0.456	0.472	0.46	0.454	0.433	0.469	0.58	0.581	0.555	0.57	0.554	0.482	0.495	0.487	0.499	0.493	0.564	0.556	0.534	0.568	0.575	0.487	0.498	0.498	0.46	0.487	0.284	0.299	0.32	0.324	0.312	0.457	0.469	0.45	0.457	0.474	0.302	0.319	0.297	0.305	0.289	0.279	0.129	0.131	0.3
01:38:19	0.521	0.49	0.473	0.433	0.468	0.484	0.472	0.464	0.445	0.481	0.596	0.597	0.572	0.58	0.57	0.493	0.506	0.498	0.509	0.504	0.576	0.571	0.546	0.582	0.591	0.497	0.508	0.508	0.47	0.5	0.286	0.301	0.323	0.326	0.315	0.466	0.477	0.458	0.466	0.484	0.311	0.328	0.306	0.314	0.297	0.286	0.129	0.131	0.309
01:43:19	0.532	0.503	0.484	0.444	0.478	0.496	0.482	0.475	0.456	0.493	0.606	0.612	0.586	0.595	0.586	0.505	0.517	0.509	0.52	0.515	0.589	0.586	0.557	0.597	0.605	0.508	0.518	0.518	0.482	0.512	0.288	0.304	0.324	0.327	0.317	0.475	0.487	0.466	0.475	0.493	0.32	0.337	0.315	0.323	0.305	0.294	0.13	0.131	0.318
01:48:19	0.543	0.514	0.494	0.456	0.49	0.507	0.493	0.485	0.467	0.505	0.617	0.625	0.599	0.61	0.6	0.515	0.529	0.519	0.532	0.526	0.606	0.601	0.569	0.612	0.62	0.519	0.529	0.529	0.492	0.523	0.289	0.305	0.327	0.329	0.32	0.485	0.496	0.475	0.484	0.503	0.329	0.345	0.323	0.332	0.313	0.302	0.13	0.131	0.327
01:53:19	0.554	0.526	0.505	0.466	0.501	0.517	0.503	0.495	0.477	0.517	0.628	0.639	0.614	0.621	0.615	0.527	0.54	0.53	0.542	0.537	0.621	0.614	0.58	0.624	0.634	0.529	0.539	0.539	0.503	0.535	0.291	0.308	0.329	0.331	0.322	0.494	0.505	0.483	0.492	0.512	0.338	0.355	0.331	0.341	0.321	0.31	0.13	0.131	0.335
01:58:19	0.566	0.537	0.515	0.478	0.512	0.528	0.514	0.505	0.488	0.529	0.639	0.653	0.627	0.632	0.628	0.537	0.553	0.542	0.554	0.549	0.639	0.629	0.589	0.637	0.648	0.54	0.55	0.55	0.514	0.547	0.292	0.309	0.33	0.333	0.324	0.503	0.516	0.491	0.502	0.522	0.347	0.363	0.34	0.349	0.329	0.317	0.13	0.131	0.344
02:03:19	0.577	0.549	0.525	0.489	0.523	0.539	0.525	0.516	0.5	0.542	0.648	0.667	0.641	0.642	0.642	0.549	0.565	0.554	0.566	0.561	0.653	0.642	0.599	0.65	0.661	0.551	0.563	0.561	0.525	0.56	0.293	0.311	0.334	0.335	0.326	0.514	0.525	0.501	0.512	0.534	0.355	0.372	0.348	0.358	0.337	0.325	0.13	0.132	0.352
02:08:19	0.587	0.56	0.536	0.5	0.534	0.551	0.536	0.526	0.511	0.554	0.657	0.679	0.654	0.655	0.655	0.559	0.578	0.566	0.58	0.574	0.672	0.655	0.614	0.664	0.675	0.563	0.574	0.572	0.536	0.571	0.295	0.312	0.336	0.336	0.329	0.523	0.537	0.511	0.522	0.544	0.364	0.38	0.356	0.366	0.344	0.332	0.13	0.132	0.361
02:13:19	0.598	0.571	0.546	0.511	0.546	0.562	0.548	0.537	0.522	0.567	0.664	0.692	0.666	0.663	0.669	0.571	0.591	0.579	0.593	0.587	0.692	0.668	0.625	0.676	0.688	0.574	0.586	0.584	0.547	0.584	0.296	0.315	0.338	0.338	0.33	0.534	0.548	0.52	0.532	0.555	0.372	0.389	0.364	0.375	0.352	0.34	0.13	0.132	0.369
02:18:19	0.609	0.582	0.557	0.521	0.558	0.574	0.56	0.548	0.533	0.58	0.67	0.704	0.679	0.675	0.681	0.582	0.604	0.591	0.606	0.6	0.721	0.681	0.638	0.69	0.7	0.586	0.598	0.596	0.559	0.596	0.298	0.316	0.34	0.339	0.333	0.546	0.56	0.531	0.543	0.567	0.381	0.397	0.371	0.383	0.359	0.347	0.131	0.132	0.377
02:23:19	0.62	0.593	0.568	0.533	0.569	0.585	0.572	0.56	0.544	0.592	0.675	0.716	0.69	0.687	0.693	0.594	0.618	0.605	0.619	0.614	0.736	0.694	0.643	0.702	0.713	0.597	0.61	0.608	0.571	0.609	0.299	0.318	0.342	0.341	0.335	0.558	0.572	0.541	0.553	0.578	0.389	0.406	0.379	0.392	0.367	0.354	0.131	0.132	0.386
02:28:19	0.631	0.605	0.579	0.543	0.581	0.597	0.583	0.572	0.556	0.606	0.684	0.728	0.701	0.697	0.704	0.606	0.631	0.618	0.633	0.626	0.745	0.706	0.654	0.716	0.725	0.608	0.622	0.619	0.583	0.621	0.3	0.319	0.343	0.343	0.336	0.571	0.584	0.552	0.564	0.589	0.398	0.414	0.387	0.4	0.374	0.361	0.131	0.132	0.394
02:33:19	0.643	0.616	0.59	0.554	0.593	0.608	0.596	0.583	0.567	0.619	0.695	0.739	0.712	0.706	0.715	0.617	0.644	0.63	0.646	0.639	0.755	0.718	0.665	0.727	0.738	0.62	0.634	0.631	0.594	0.634	0.301	0.321	0.346	0.344	0.338	0.583	0.598	0.564	0.575	0.601	0.406	0.423	0.394	0.408	0.381	0.368	0.131	0.132	0.402
02:38:19	0.653	0.627	0.601	0.566	0.605	0.619	0.608	0.595	0.578	0.631	0.706	0.749	0.721	0.715	0.725	0.63	0.658	0.643	0.66	0.652	0.763	0.729	0.676	0.739	0.749	0.631	0.646	0.642	0.606	0.646	0.303	0.322	0.347	0.346	0.34	0.595	0.611	0.575	0.586	0.612	0.414	0.43	0.402	0.416	0.389	0.375	0.131	0.132	0.41
02:43:19	0.665	0.638	0.612	0.576	0.617	0.631	0.62	0.606	0.589	0.644	0.719	0.762	0.732	0.727	0.735	0.643	0.671	0.656	0.673	0.664	0.772	0.741	0.689	0.751	0.762	0.643	0.659	0.651	0.618	0.659	0.304	0.324	0.35	0.348	0.342	0.607	0.626	0.588	0.597	0.624	0.422	0.439	0.409	0.424	0.396	0.382	0.132	0.133	0.418
02:48:19	0.676	0.65	0.623	0.588	0.629	0.643	0.632	0.619	0.601	0.657	0.733	0.772	0.742	0.738	0.745	0.66	0.685	0.669	0.685	0.677	0.783	0.752	0.705	0.763	0.773	0.655	0.67	0.645	0.629	0.671	0.305	0.326	0.352	0.349	0.343	0.617	0.639	0.604	0.609	0.634	0.43	0.447	0.417	0.432	0.403	0.389	0.132	0.133	0.426
02:53:19	0.689	0.662	0.634	0.599	0.641	0.655	0.644	0.63	0.614	0.671	0.746	0.786	0.754	0.752	0.755	0.67	0.7	0.681	0.697	0.689	0.794	0.763	0.711	0.776	0.786	0.667	0.682	0.652	0.641	0.685	0.307	0.326	0.353	0.35	0.345	0.624	0.64	0.604	0.621	0.645	0.438	0.455	0.424	0.44	0.41	0.396	0.132	0.133	0.433
02:58:19	0.702	0.674	0.646	0.61	0.654	0.667	0.656	0.643	0.626	0.684	0.758	0.794	0.757	0.764	0.761	0.656	0.714	0.694	0.709	0.702	0.803	0.774	0.717	0.786	0.795	0.68	0.694	0.662	0.652	0.697	0.308	0.328	0.356	0.352	0.347	0.628	0.628	0.582	0.636	0.661	0.446	0.463	0.431	0.448	0.418	0.402	0.132	0.133	0.441
03:03:19	0.716	0.686	0.659	0.622	0.666	0.678	0.668	0.655	0.638	0.697	0.767	0.8	0.759	0.774	0.767	0.662	0.73	0.707	0.72	0.716	0.813	0.783	0.723	0.795	0.806	0.694	0.706	0.673	0.663	0.709	0.309	0.33	0.358	0.354	0.348	0.63	0.639	0.603	0.638	0.668	0.454	0.471	0.439	0.456	0.425	0.409	0.133	0.134	0.449
03:08:19	0.731	0.699	0.67	0.633	0.678	0.69	0.679	0.667	0.65	0.711	0.778	0.81	0.765	0.784	0.772	0.678	0.745	0.719	0.728	0.728	0.824	0.794	0.732	0.805	0.817	0.708	0.718	0.693	0.675	0.722	0.311	0.331	0.359	0.355	0.35	0.636	0.642	0.615	0.623	0.647	0.462	0.479	0.446	0.464	0.432	0.416	0.133	0.134	0.457
03:13:19	0.744	0.715	0.681	0.645	0.69	0.703	0.691	0.678	0.662	0.724	0.789	0.822	0.771	0.794	0.778	0.689	0.761	0.733	0.736	0.749	0.833	0.803	0.743	0.817	0.827	0.719	0.732	0.706	0.687	0.735	0.313	0.333	0.362	0.358	0.352	0.638	0.659	0.63	0.631	0.657	0.47	0.487	0.453	0.471	0.439	0.422	0.133	0.134	0.464
03:18:19	0.741	0.73	0.694	0.656	0.704	0.716	0.703	0.691	0.675	0.737	0.799	0.828	0.775	0.805	0.781	0.701	0.78	0.753	0.731	0.734	0.842	0.813	0.75	0.825	0.837	0.725	0.747	0.721	0.698	0.748	0.314	0.334	0.363	0.359	0.354	0.649	0.672	0.638	0.652	0.669	0.478	0.494	0.46	0.479	0.446	0.429	0.134	0.134	0.472
03:23:19	0.705	0.747	0.707	0.668	0.717	0.73	0.716	0.704	0.687	0.751	0.808	0.839	0.781	0.814	0.784	0.717	0.795	0.726	0.747	0.747	0.851	0.822	0.758	0.835	0.847	0.728	0.753	0.735	0.71	0.76	0.316	0.336	0.365	0.36	0.356	0.661	0.684	0.65	0.671	0.683	0.485	0.502	0.466	0.486	0.453	0.435	0.134	0.135	0.479
03:28:19	0.719	0.762	0.72	0.68	0.73	0.741	0.729	0.716	0.7	0.765	0.818	0.845	0.785	0.824	0.785	0.734	0.771	0.736	0.755	0.757	0.859	0.83	0.765	0.843	0.856	0.727	0.755	0.748	0.722	0.774	0.317	0.338	0.367	0.362	0.358	0.673	0.701	0.661	0.686	0.712	0.493	0.51	0.473	0.494	0.459	0.442	0.134	0.135	0.487
03:33:19	0.73	0.777	0.734	0.693	0.743	0.746	0.745	0.732	0.713	0.777	0.828	0.853	0.793	0.833	0.791	0.749	0.761	0.752	0.775	0.781	0.868	0.839	0.772	0.853	0.866	0.731	0.755	0.759	0.734	0.787	0.319	0.34	0.369	0.364	0.36	0.686	0.722	0.67	0.701	0.728	0.5	0.517	0.48	0.501	0.466	0.448	0.135	0.135	0.495
03:38:19	0.749	0.785	0.749	0.704	0.757	0.733	0.761	0.748	0.726	0.792	0.838	0.861	0.803	0.843	0.799	0.761	0.78	0.77	0.792	0.809	0.876	0.848	0.781	0.865	0.876	0.739	0.766	0.771	0.748	0.801	0.321	0.342	0.371	0.367	0.363	0.7	0.732	0.681	0.708	0.744	0.508	0.525	0.487	0.509	0.473	0.454	0.135	0.136	0.502
03:43:19	0.757	0.747	0.763	0.717	0.771	0.736	0.773	0.756	0.74	0.806	0.847	0.868	0.815	0.853	0.811	0.775	0.795	0.784	0.817	0.814	0.884	0.856	0.79	0.874	0.885	0.745	0.77	0.783	0.763	0.816	0.323	0.343	0.374	0.369	0.365	0.718	0.748	0.689	0.717	0.757	0.515	0.533	0.493	0.516	0.48	0.46	0.136	0.136	0.509
03:48:19	0.77	0.743	0.772	0.73	0.786	0.751	0.774	0.737	0.756	0.821	0.855	0.873	0.825	0.861	0.822	0.786	0.814	0.8	0.837	0.834	0.892	0.864	0.797	0.88	0.894	0.757	0.779	0.796	0.775	0.832	0.324	0.345	0.375	0.371	0.367	0.736	0.76	0.699	0.739	0.768	0.523	0.54	0.5	0.523	0.486	0.467	0.137	0.137	0.516
03:53:19	0.786	0.754	0.759	0.743	0.8	0.762	0.754	0.747	0.771	0.835	0.863	0.878	0.837	0.872	0.835	0.8	0.83	0.817	0.845	0.847	0.9	0.872	0.805	0.89	0.902	0.774	0.79	0.805	0.782	0.845	0.327	0.347	0.377	0.373	0.369	0.752	0.773	0.71	0.746	0.78	0.53	0.547	0.507	0.531	0.493	0.473	0.137	0.138	0.524
03:58:19	0.804	0.775	0.744	0.756	0.812	0.778	0.765	0.757	0.785	0.848	0.872	0.886	0.848	0.881	0.849	0.812	0.845	0.84	0.859	0.86	0.908	0.88	0.815	0.9	0.913	0.784	0.804	0.821	0.788	0.853	0.329	0.349	0.38	0.375	0.371	0.766	0.785	0.721	0.754	0.788	0.538	0.555	0.513	0.538	0.5	0.479	0.138	0.138	0.531
04:03:19	0.81	0.79	0.754	0.77	0.818	0.79	0.778	0.772	0.798	0.865	0.88	0.891	0.858	0.89	0.861	0.826	0.864	0.851	0.873	0.876	0.916	0.886	0.824	0.908	0.92	0.799	0.82	0.832	0.796	0.863	0.331	0.351	0.381	0.377	0.373	0.778	0.797	0.728	0.766	0.802	0.545	0.562	0.519	0.545	0.506	0.485	0.139	0.139	0.538
04:08:19	0.822	0.801	0.766	0.783	0.812	0.808	0.792	0.782	0.801	0.878	0.888	0.895	0.868	0.898	0.872	0.839	0.886	0.866	0.884	0.887	0.923	0.894	0.834	0.915	0.929	0.814	0.838	0.847	0.806	0.871	0.333	0.353	0.384	0.38	0.375	0.793	0.811	0.74	0.779	0.817	0.552	0.57	0.526	0.552	0.512	0.491	0.14	0.14	0.545
04:13:19	0.83	0.812	0.79	0.795	0.797	0.823	0.813	0.795	0.803	0.888	0.896	0.899	0.877	0.907	0.883	0.853	0.899	0.881	0.9	0.901	0.931	0.901	0.843	0.921	0.937	0.835	0.855	0.859	0.816	0.89	0.335	0.355	0.385	0.381	0.377	0.808	0.825	0.749	0.791	0.831	0.559	0.576	0.532	0.559	0.519	0.497	0.14	0.141	0.552
04:18:19	0.84	0.823	0.798	0.805	0.808	0.839	0.821	0.807	0.805	0.895	0.903	0.902	0.886	0.916	0.893	0.868	0.916	0.895	0.913	0.915	0.938	0.908	0.852	0.927	0.945	0.849	0.878	0.87	0.82	0.902	0.337	0.357	0.388	0.383	0.379	0.82	0.837	0.76	0.801	0.839	0.566	0.584	0.538	0.566	0.525	0.503	0.142	0.141	0.559
04:23:19	0.849	0.835	0.815	0.811	0.823	0.85	0.838	0.826	0.815	0.907	0.912	0.908	0.894	0.924	0.904	0.882	0.931	0.909	0.923	0.936	0.945	0.915	0.861	0.935	0.952	0.865	0.903	0.886	0.82	0.912	0.339	0.359	0.39	0.385	0.381	0.831	0.849	0.771	0.815	0.853	0.574	0.591	0.545	0.573	0.532	0.509	0.143	0.142	0.566
04:28:19	0.859	0.846	0.831	0.815	0.846	0.861	0.857	0.85	0.821	0.919	0.919	0.915	0.903	0.933	0.914	0.895	0.948	0.927	0.94	0.945	0.952	0.922	0.869	0.941	0.959	0.879	0.918	0.896	0.827	0.921	0.341	0.361	0.392	0.388	0.384	0.845	0.864	0.781	0.827	0.868	0.58	0.598	0.551	0.58	0.538	0.514	0.144	0.143	0.573
04:33:19	0.868	0.856	0.843	0.805	0.866	0.871	0.876	0.861	0.83	0.934	0.927	0.926	0.913	0.942	0.926	0.91	0.962	0.938	0.951	0.961	0.96	0.93	0.879	0.953	0.969	0.891	0.93	0.913	0.842	0.932	0.343	0.364	0.394	0.39	0.386	0.866	0.877	0.793	0.84	0.883	0.587	0.605	0.557	0.587	0.544	0.52	0.145	0.144	0.58
04:38:19	0.877	0.868	0.856	0.808	0.88	0.883	0.888	0.876	0.848	0.944	0.934	0.937	0.922	0.949	0.937	0.923	0.979	0.959	0.969	0.975	0.966	0.935	0.886	0.958	0.975	0.902	0.941	0.924	0.857	0.937	0.345	0.365	0.396	0.392	0.388	0.879	0.892	0.805	0.854	0.9	0.594	0.612	0.563	0.594	0.551	0.526	0.146	0.146	0.586
04:43:19	0.886	0.879	0.869	0.818	0.902	0.893	0.903	0.89	0.863	0.949	0.942	0.947	0.931	0.958	0.948	0.942	0.998	0.968	0.981	0.989	0.974	0.943	0.895	0.967	0.984	0.917	0.956	0.941	0.88	0.932	0.347	0.368	0.398	0.394	0.39	0.892	0.908	0.817	0.867	0.909	0.601	0.619	0.569	0.601	0.557	0.532	0.147	0.147	0.593
04:48:19	0.895	0.889	0.879	0.824	0.927	0.903	0.918	0.904	0.882	0.955	0.949	0.957	0.94	0.966	0.959	0.955	1.008	0.988	1.002	1.003	0.98	0.949	0.902	0.974	0.99	0.93	0.964	0.955	0.904	0.938	0.35	0.37	0.4	0.396	0.393	0.912	0.924	0.829	0.88	0.929	0.608	0.625	0.575	0.607	0.563	0.537	0.148	0.148	0.6
04:53:19	0.904	0.901	0.89	0.837	0.948	0.915	0.932	0.922	0.907	0.958	0.957	0.967	0.948	0.974	0.97	0.973	1.028	1.002	1.009	1.023	0.987	0.955	0.91	0.981	0.998	0.942	0.988	0.973	0.92	0.963	0.352	0.372	0.402	0.398	0.395	0.922	0.938	0.842	0.896	0.936	0.615	0.632	0.581	0.614	0.569	0.543	0.149	0.149	0.607
04:58:19	0.915	0.912	0.902	0.855	0.968	0.926	0.943	0.932	0.922	0.967	0.963	0.977	0.956	0.983	0.981	0.988	1.046	1.017	1.035	1.038	0.994	0.961	0.917	0.985	1.002	0.956	1.006	0.986	0.949	0.975	0.354	0.374	0.403	0.4	0.397	0.937	0.955	0.854	0.909	0.953	0.622	0.639	0.587	0.621	0.576	0.548	0.151	0.15	0.613
05:03:19	0.924	0.924	0.913	0.867	0.981	0.945	0.961	0.947	0.954	0.986	0.971	0.985	0.965	0.99	0.991	1.002	1.067	1.033	1.044	1.059	1.001	0.967	0.924	0.991	1.008	0.972	1.014	1.002	0.966	0.998	0.356	0.376	0.406	0.403	0.399	0.963	0.972	0.868	0.925	0.961	0.628	0.646	0.593	0.627	0.582	0.554	0.152	0.151	0.62
05:08:19	0.933	0.935	0.927	0.889	0.993	0.962	0.973	0.964	0.966	1.005	0.978	0.995	0.973	0.997	1.001	1.019	1.079	1.052	1.06	1.077	1.007	0.974	0.932	0.998	1.015	0.987	1.028	1.012	0.984	1.018	0.358	0.378	0.407	0.404	0.401	0.974	0.985	0.882	0.937	0.981	0.635	0.652	0.598	0.634	0.588	0.559	0.153	0.153	0.626
05:13:19	0.943	0.947	0.939	0.914	1.009	0.982	0.986	0.979	0.991	1.022	0.986	1.005	0.983	1.005	1.01	1.042	1.099	1.072	1.083	1.099	1.015	0.981	0.94	1.006	1.023	1.002	1.048	1.039	1.003	1.043	0.361	0.38	0.409	0.407	0.404	0.998	1.003	0.895	0.958	0.995	0.642	0.659	0.604	0.64	0.594	0.565	0.155	0.154	0.633
05:18:19	0.952	0.958	0.951	0.931	1.023	0.991	1.004	0.995	1.003	1.046	0.993	1.014	0.991	1.013	1.021	1.053	1.12	1.093	1.1	1.112	1.021	0.986	0.947	1.01	1.027	1.015	1.061	1.051	1.017	1.065	0.363	0.382	0.412	0.409	0.405	1.01	1.02	0.91	0.971	1.019	0.648	0.666	0.61	0.647	0.6	0.57	0.156	0.155	0.639
05:23:19	0.962	0.971	0.966	0.945	1.039	1.015	1.017	1.011	1.02	1.074	1	1.023	1	1.02	1.029	1.074	1.147	1.111	1.13	1.137	1.028	0.992	0.953	1.014	1.031	1.033	1.096	1.066	1.025	1.093	0.365	0.384	0.414	0.411	0.408	1.036	1.041	0.925	0.989	1.027	0.655	0.672	0.615	0.653	0.606	0.576	0.157	0.157	0.646
05:28:19	0.971	0.984	0.979	0.966	1.052	1.025	1.032	1.029	1.035	1.121	1.007	1.033	1.009	1.028	1.038	1.095	1.161	1.129	1.144	1.156	1.034	0.998	0.96	1.02	1.036	1.047	1.1	1.092	1.045	1.123	0.367	0.386	0.416	0.413	0.41	1.054	1.06	0.942	1.01	1.05	0.661	0.679	0.621	0.659	0.612	0.58	0.159	0.158	0.652
05:33:19	0.981	0.996	0.994	0.982	1.069	1.051	1.053	1.052	1.062	1.135	1.014	1.041	1.018	1.035	1.048	1.112	1.181	1.157	1.158	1.177	1.04	1.003	0.966	1.025	1.04	1.062	1.123	1.101	1.061	1.155	0.37	0.388	0.417	0.415	0.412	1.07	1.079	0.959	1.034	1.059	0.668	0.686	0.627	0.666	0.618	0.586	0.16	0.159	0.659
05:38:19	0.991	1.01	1.005	1.001	1.086	1.063	1.071	1.065	1.077	1.152	1.021	1.051	1.028	1.042	1.056	1.141	1.204	1.172	1.178	1.205	1.047	1.009	0.973	1.033	1.045	1.081	1.136	1.12	1.081	1.162	0.372	0.391	0.419	0.417	0.414	1.089	1.105	0.976	1.044	1.085	0.674	0.692	0.632	0.672	0.623	0.591	0.161	0.16	0.665
05:43:19	1.002	1.022	1.019	1.018	1.103	1.083	1.08	1.083	1.089	1.169	1.027	1.059	1.037	1.049	1.065	1.151	1.237	1.21	1.207	1.22	1.052	1.014	0.979	1.038	1.048	1.099	1.152	1.15	1.103	1.181	0.374	0.393	0.42	0.42	0.416	1.113	1.118	0.993	1.068	1.101	0.681	0.698	0.638	0.678	0.629	0.596	0.163	0.162	0.671
05:48:19	1.013	1.035	1.031	1.034	1.12	1.103	1.115	1.111	1.117	1.186	1.035	1.068	1.047	1.057	1.073	1.173	1.255	1.222	1.218	1.24	1.059	1.022	0.986	1.047	1.054	1.109	1.181	1.161	1.118	1.194	0.377	0.395	0.423	0.422	0.418	1.142	1.154	1.013	1.088	1.119	0.687	0.705	0.643	0.685	0.635	0.601	0.164	0.163	0.677
05:53:19	1.022	1.05	1.049	1.047	1.137	1.12	1.121	1.131	1.131	1.212	1.042	1.076	1.056	1.064	1.082	1.195	1.285	1.24	1.237	1.263	1.065	1.027	0.992	1.053	1.059	1.135	1.195	1.184	1.132	1.216	0.379	0.397	0.424	0.424	0.42	1.162	1.161	1.029	1.111	1.137	0.693	0.711	0.649	0.691	0.641	0.606	0.166	0.164	0.684
05:58:19	1.033	1.062	1.061	1.063	1.158	1.138	1.139	1.146	1.157	1.223	1.048	1.085	1.064	1.071	1.089	1.217	1.306	1.26	1.259	1.286	1.071	1.033	0.998	1.056	1.065	1.151	1.225	1.209	1.148	1.234	0.381	0.398	0.426	0.426	0.422	1.187	1.193	1.049	1.127	1.167	0.699	0.718	0.654	0.697	0.647	0.611	0.167	0.165	0.69
06:03:19	1.044	1.079	1.079	1.079	1.177	1.165	1.165	1.176	1.178	1.248	1.055	1.094	1.073	1.078	1.099	1.242	1.33	1.291	1.304	1.31	1.077	1.038	1.004	1.058	1.071	1.18	1.234	1.232	1.176	1.254	0.384	0.4	0.428	0.428	0.424	1.213	1.21	1.071	1.164	1.185	0.706	0.724	0.659	0.703	0.652	0.616	0.168	0.167	0.696
06:08:19	1.055	1.091	1.097	1.095	1.196	1.175	1.191	1.194	1.198	1.268	1.062	1.102	1.082	1.085	1.109	1.267	1.354	1.312	1.315	1.345	1.083	1.045	1.01	1.063	1.078	1.202	1.263	1.24	1.188	1.28	0.385	0.403	0.43	0.431	0.426	1.243	1.231	1.088	1.171	1.203	0.712	0.73	0.665	0.709	0.658	0.621	0.17	0.168	0.702
06:13:19	1.067	1.105	1.116	1.12	1.215	1.206	1.209	1.218	1.231	1.297	1.069	1.11	1.091	1.092	1.118	1.29	1.389	1.349	1.336	1.369	1.089	1.051	1.017	1.066	1.083	1.228	1.284	1.27	1.226	1.295	0.388	0.405	0.432	0.433	0.428	1.255	1.255	1.109	1.211	1.226	0.718	0.736	0.67	0.715	0.664	0.626	0.171	0.17	0.708
06:18:19	1.08	1.123	1.129	1.141	1.238	1.224	1.225	1.25	1.256	1.325	1.075	1.119	1.101	1.098	1.13	1.308	1.415	1.375	1.357	1.389	1.094	1.054	1.022	1.069	1.087	1.245	1.303	1.305	1.235	1.319	0.39	0.407	0.434	0.435	0.43	1.287	1.279	1.132	1.224	1.251	0.724	0.743	0.675	0.721	0.669	0.631	0.173	0.171	0.714
06:23:19	1.093	1.139	1.147	1.156	1.259	1.245	1.268	1.276	1.283	1.336	1.082	1.127	1.108	1.105	1.14	1.346	1.441	1.398	1.385	1.42	1.101	1.06	1.029	1.077	1.096	1.263	1.326	1.324	1.256	1.34	0.392	0.409	0.435	0.437	0.433	1.31	1.309	1.155	1.24	1.279	0.73	0.749	0.68	0.727	0.675	0.636	0.174	0.172	0.72
06:28:19	1.102	1.156	1.168	1.176	1.284	1.263	1.276	1.294	1.3	1.361	1.089	1.134	1.117	1.112	1.15	1.367	1.481	1.441	1.422	1.45	1.107	1.058	1.035	1.087	1.104	1.291	1.365	1.35	1.291	1.362	0.394	0.411	0.437	0.439	0.434	1.335	1.338	1.175	1.264	1.293	0.736	0.755	0.686	0.733	0.68	0.641	0.175	0.173	0.726
06:33:19	1.114	1.172	1.188	1.194	1.306	1.297	1.309	1.334	1.336	1.397	1.095	1.142	1.125	1.119	1.161	1.39	1.504	1.466	1.446	1.484	1.113	1.057	1.04	1.096	1.114	1.313	1.387	1.381	1.324	1.392	0.396	0.413	0.439	0.44	0.437	1.367	1.36	1.194	1.293	1.323	0.742	0.761	0.691	0.739	0.686	0.646	0.177	0.175	0.732
06:38:19	1.126	1.194	1.206	1.223	1.334	1.314	1.33	1.347	1.368	1.42	1.102	1.15	1.132	1.125	1.172	1.419	1.534	1.499	1.467	1.509	1.119	1.06	1.047	1.107	1.123	1.337	1.426	1.404	1.34	1.417	0.399	0.415	0.441	0.442	0.438	1.389	1.384	1.219	1.328	1.351	0.748	0.767	0.696	0.745	0.691	0.651	0.178	0.176	0.738
06:43:19	1.137	1.208	1.222	1.245	1.357	1.337	1.369	1.38	1.388	1.452	1.109	1.159	1.142	1.133	1.184	1.445	1.567	1.538	1.522	1.544	1.125	1.066	1.053	1.118	1.131	1.365	1.431	1.437	1.359	1.447	0.401	0.417	0.442	0.444	0.441	1.411	1.419	1.242	1.355	1.372	0.754	0.773	0.701	0.75	0.697	0.656	0.18	0.177	0.744
06:48:19	1.151	1.224	1.25	1.267	1.384	1.352	1.388	1.395	1.42	1.474	1.115	1.166	1.148	1.139	1.194	1.474	1.595	1.556	1.551	1.579	1.131	1.073	1.059	1.129	1.138	1.386	1.467	1.454	1.389	1.475	0.403	0.419	0.444	0.446	0.442	1.459	1.44	1.27	1.372	1.411	0.76	0.778	0.706	0.756	0.702	0.66	0.181	0.179	0.75
06:53:19	1.163	1.24	1.271	1.289	1.41	1.384	1.414	1.435	1.444	1.512	1.121	1.172	1.157	1.145	1.203	1.513	1.631	1.58	1.563	1.61	1.136	1.081	1.064	1.138	1.146	1.416	1.493	1.493	1.416	1.494	0.406	0.42	0.446	0.448	0.445	1.48	1.482	1.293	1.404	1.425	0.766	0.785	0.711	0.762	0.707	0.665	0.183	0.18	0.755
06:58:19	1.177	1.264	1.291	1.313	1.434	1.405	1.445	1.461	1.476	1.558	1.128	1.181	1.165	1.151	1.213	1.538	1.674	1.616	1.595	1.638	1.142	1.089	1.069	1.146	1.154	1.437	1.517	1.53	1.437	1.523	0.408	0.422	0.448	0.45	0.446	1.503	1.498	1.317	1.423	1.455	0.772	0.79	0.716	0.767	0.712	0.67	0.184	0.181	0.761
07:03:19	1.191	1.283	1.312	1.339	1.459	1.439	1.462	1.496	1.525	1.561	1.135	1.188	1.172	1.158	1.224	1.567	1.702	1.641	1.617	1.668	1.147	1.097	1.075	1.155	1.161	1.456	1.549	1.545	1.499	1.553	0.41	0.424	0.45	0.452	0.448	1.537	1.526	1.342	1.458	1.485	0.778	0.797	0.721	0.773	0.718	0.674	0.186	0.183	0.767
07:08:19	1.206	1.299	1.333	1.37	1.486	1.468	1.497	1.521	1.553	1.603	1.142	1.196	1.181	1.164	1.238	1.587	1.733	1.683	1.656	1.704	1.153	1.105	1.081	1.164	1.169	1.5	1.582	1.571	1.497	1.598	0.412	0.426	0.451	0.454	0.45	1.569	1.56	1.367	1.485	1.512	0.783	0.802	0.726	0.779	0.723	0.679	0.187	0.184	0.773
07:13:19	1.219	1.316	1.356	1.389	1.514	1.481	1.514	1.545	1.572	1.632	1.148	1.204	1.192	1.17	1.248	1.627	1.779	1.715	1.681	1.736	1.158	1.113	1.087	1.173	1.177	1.526	1.609	1.607	1.537	1.638	0.415	0.428	0.453	0.457	0.452	1.6	1.583	1.388	1.511	1.538	0.789	0.808	0.73	0.785	0.728	0.684	0.189	0.185	0.778
07:18:19	1.231	1.334	1.379	1.416	1.539	1.512	1.55	1.571	1.61	1.656	1.155	1.213	1.202	1.177	1.26	1.651	1.811	1.749	1.718	1.769	1.164	1.121	1.093	1.181	1.184	1.548	1.634	1.635	1.554	1.641	0.417	0.43	0.455	0.458	0.454	1.623	1.611	1.415	1.53	1.564	0.795	0.814	0.735	0.79	0.733	0.688	0.19	0.187	0.784
07:23:19	1.243	1.356	1.404	1.445	1.57	1.541	1.584	1.6	1.634	1.688	1.162	1.221	1.21	1.183	1.274	1.688	1.854	1.78	1.752	1.791	1.17	1.128	1.099	1.19	1.192	1.585	1.657	1.675	1.598	1.68	0.419	0.432	0.457	0.461	0.456	1.648	1.631	1.436	1.565	1.586	0.801	0.819	0.74	0.796	0.739	0.693	0.191	0.188	0.79
07:28:19	1.263	1.379	1.423	1.47	1.601	1.56	1.6	1.639	1.676	1.731	1.169	1.229	1.219	1.189	1.284	1.715	1.874	1.81	1.783	1.832	1.175	1.135	1.103	1.197	1.2	1.637	1.707	1.704	1.62	1.705	0.421	0.434	0.458	0.462	0.457	1.679	1.672	1.461	1.595	1.622	0.806	0.825	0.745	0.801	0.744	0.697	0.193	0.19	0.795
07:33:19	1.275	1.396	1.447	1.496	1.633	1.599	1.644	1.667	1.708	1.751	1.176	1.237	1.226	1.194	1.297	1.746	1.916	1.843	1.817	1.861	1.18	1.142	1.109	1.204	1.208	1.64	1.718	1.742	1.652	1.736	0.423	0.436	0.46	0.465	0.46	1.707	1.691	1.49	1.619	1.647	0.812	0.831	0.749	0.806	0.749	0.702	0.194	0.191	0.801
07:38:19	1.288	1.414	1.471	1.521	1.65	1.631	1.677	1.698	1.743	1.789	1.183	1.246	1.237	1.2	1.314	1.782	1.972	1.886	1.85	1.889	1.185	1.148	1.114	1.211	1.216	1.662	1.76	1.765	1.688	1.771	0.426	0.438	0.461	0.466	0.462	1.731	1.725	1.52	1.641	1.672	0.817	0.836	0.754	0.812	0.754	0.706	0.196	0.192	0.806
07:43:19	1.303	1.436	1.492	1.552	1.688	1.651	1.693	1.723	1.78	1.817	1.19	1.255	1.246	1.206	1.325	1.812	1.989	1.918	1.884	1.933	1.19	1.155	1.12	1.218	1.224	1.701	1.783	1.791	1.712	1.785	0.428	0.44	0.462	0.468	0.463	1.78	1.764	1.537	1.668	1.705	0.823	0.842	0.759	0.817	0.759	0.711	0.197	0.194	0.812
07:48:19	1.321	1.455	1.517	1.577	1.708	1.684	1.733	1.758	1.807	1.873	1.197	1.263	1.254	1.212	1.34	1.847	2.029	1.953	1.913	1.96	1.195	1.162	1.125	1.225	1.232	1.738	1.82	1.817	1.73	1.837	0.43	0.442	0.464	0.47	0.466	1.801	1.773	1.568	1.703	1.732	0.829	0.847	0.763	0.823	0.764	0.715	0.199	0.195	0.817
07:53:19	1.339	1.477	1.539	1.603	1.738	1.702	1.754	1.789	1.837	1.88	1.205	1.274	1.265	1.218	1.355	1.883	2.063	1.982	1.938	1.992	1.201	1.168	1.131	1.232	1.24	1.77	1.835	1.849	1.773	1.85	0.432	0.444	0.466	0.472	0.468	1.833	1.808	1.598	1.724	1.763	0.834	0.853	0.768	0.828	0.769	0.72	0.2	0.196	0.822
07:58:19	1.349	1.491	1.563	1.63	1.764	1.731	1.794	1.821	1.86	1.911	1.212	1.283	1.274	1.224	1.369	1.909	2.099	2.008	1.961	2.018	1.206	1.175	1.136	1.24	1.249	1.784	1.868	1.879	1.785	1.886	0.434	0.446	0.468	0.474	0.47	1.854	1.838	1.621	1.761	1.785	0.839	0.859	0.773	0.833	0.774	0.724	0.202	0.198	0.828
08:03:19	1.367	1.514	1.584	1.664	1.799	1.781	1.818	1.848	1.899	1.94	1.219	1.294	1.285	1.23	1.386	1.94	2.138	2.063	2.024	2.058	1.211	1.181	1.141	1.247	1.258	1.826	1.902	1.907	1.819	1.922	0.436	0.448	0.469	0.476	0.471	1.891	1.861	1.648	1.788	1.811	0.845	0.864	0.777	0.839	0.779	0.728	0.203	0.199	0.833
08:08:19	1.386	1.535	1.61	1.687	1.823	1.786	1.844	1.875	1.941	1.972	1.227	1.305	1.296	1.236	1.399	1.978	2.172	2.081	2.028	2.09	1.216	1.188	1.146	1.252	1.266	1.842	1.935	1.943	1.846	1.954	0.439	0.45	0.47	0.477	0.474	1.911	1.892	1.671	1.813	1.841	0.85	0.87	0.782	0.844	0.783	0.733	0.205	0.2	0.839
08:13:19	1.404	1.565	1.638	1.719	1.854	1.823	1.879	1.907	1.956	2.008	1.235	1.317	1.306	1.241	1.417	2.007	2.208	2.115	2.066	2.11	1.221	1.194	1.151	1.259	1.275	1.872	1.965	1.974	1.89	2.001	0.44	0.452	0.472	0.479	0.475	1.938	1.914	1.698	1.844	1.863	0.856	0.875	0.786	0.849	0.788	0.737	0.206	0.202	0.844
08:18:19	1.412	1.58	1.658	1.747	1.881	1.864	1.907	1.932	1.998	2.023	1.243	1.326	1.319	1.247	1.446	2.032	2.237	2.151	2.095	2.162	1.226	1.2	1.155	1.264	1.284	1.907	1.984	1.994	1.899	2.007	0.443	0.453	0.474	0.482	0.477	1.965	1.947	1.713	1.87	1.885	0.861	0.881	0.791	0.855	0.793	0.741	0.208	0.203	0.849
08:23:19	1.432	1.597	1.679	1.778	1.904	1.875	1.936	1.969	2.021	2.068	1.251	1.336	1.33	1.253	1.456	2.056	2.286	2.17	2.132	2.175	1.231	1.207	1.161	1.27	1.293	1.944	2.021	2.025	1.947	2.048	0.445	0.455	0.475	0.484	0.479	1.99	1.968	1.741	1.885	1.917	0.866	0.886	0.795	0.86	0.798	0.746	0.209	0.204	0.854
08:28:19	1.443	1.615	1.703	1.797	1.944	1.908	1.961	1.991	2.057	2.091	1.259	1.346	1.342	1.259	1.468	2.096	2.315	2.22	2.163	2.211	1.236	1.214	1.165	1.276	1.302	1.964	2.061	2.061	1.971	2.067	0.447	0.457	0.477	0.486	0.481	2.019	2.004	1.765	1.919	1.933	0.872	0.891	0.799	0.865	0.803	0.75	0.21	0.206	0.86
08:33:19	1.47	1.636	1.724	1.826	1.965	1.925	1.999	2.023	2.08	2.12	1.267	1.356	1.356	1.265	1.487	2.115	2.351	2.236	2.188	2.237	1.24	1.221	1.17	1.282	1.312	1.991	2.087	2.086	2.019	2.104	0.449	0.459	0.479	0.488	0.483	2.04	2.023	1.791	1.94	1.961	0.877	0.896	0.804	0.87	0.807	0.754	0.212	0.207	0.865
08:38:19	1.479	1.658	1.751	1.852	2.002	1.962	2.024	2.051	2.127	2.14	1.276	1.37	1.369	1.272	1.515	2.151	2.375	2.264	2.217	2.26	1.246	1.227	1.175	1.288	1.321	2.023	2.121	2.122	2.03	2.136	0.451	0.46	0.48	0.489	0.485	2.073	2.045	1.81	1.966	1.986	0.882	0.902	0.808	0.875	0.812	0.758	0.213	0.208	0.87
08:43:19	1.498	1.682	1.779	1.885	2.027	2.005	2.05	2.07	2.138	2.179	1.285	1.382	1.379	1.278	1.531	2.185	2.407	2.295	2.247	2.296	1.251	1.234	1.18	1.295	1.332	2.044	2.136	2.156	2.056	2.179	0.453	0.463	0.481	0.491	0.487	2.098	2.074	1.834	1.992	2.015	0.887	0.907	0.813	0.88	0.817	0.762	0.215	0.21	0.875
08:48:19	1.515	1.708	1.805	1.91	2.053	2.006	2.082	2.105	2.171	2.2	1.295	1.393	1.393	1.284	1.549	2.207	2.444	2.326	2.299	2.324	1.255	1.241	1.185	1.301	1.343	2.087	2.166	2.179	2.086	2.188	0.456	0.464	0.483	0.493	0.489	2.121	2.096	1.858	2.016	2.032	0.892	0.912	0.817	0.885	0.821	0.766	0.216	0.211	0.88
08:53:19	1.533	1.722	1.825	1.931	2.079	2.047	2.104	2.126	2.211	2.235	1.304	1.407	1.408	1.289	1.571	2.234	2.478	2.361	2.301	2.365	1.26	1.248	1.19	1.31	1.355	2.104	2.209	2.204	2.108	2.225	0.458	0.466	0.485	0.495	0.49	2.141	2.124	1.882	2.049	2.068	0.898	0.918	0.821	0.89	0.826	0.77	0.218	0.213	0.885
08:58:19	1.552	1.745	1.845	1.958	2.108	2.081	2.14	2.155	2.23	2.257	1.313	1.423	1.423	1.295	1.595	2.259	2.516	2.388	2.333	2.383	1.265	1.255	1.195	1.317	1.367	2.135	2.216	2.247	2.137	2.252	0.46	0.468	0.486	0.497	0.492	2.174	2.144	1.901	2.06	2.082	0.903	0.923	0.826	0.895	0.831	0.775	0.219	0.214	0.89
09:03:19	1.57	1.768	1.869	1.983	2.133	2.121	2.16	2.202	2.253	2.287	1.323	1.432	1.436	1.3	1.615	2.287	2.544	2.415	2.351	2.407	1.269	1.262	1.199	1.324	1.386	2.166	2.258	2.273	2.155	2.274	0.462	0.47	0.488	0.499	0.494	2.193	2.168	1.93	2.089	2.11	0.908	0.928	0.83	0.9	0.835	0.779	0.221	0.215	0.895
09:08:19	1.587	1.791	1.897	2.011	2.162	2.12	2.185	2.207	2.273	2.313	1.334	1.45	1.456	1.304	1.637	2.316	2.58	2.435	2.379	2.428	1.274	1.27	1.204	1.331	1.388	2.186	2.277	2.298	2.185	2.3	0.464	0.472	0.488	0.501	0.496	2.221	2.188	1.952	2.109	2.139	0.913	0.933	0.834	0.905	0.84	0.783	0.222	0.217	0.9
09:13:19	1.604	1.808	1.927	2.039	2.197	2.147	2.227	2.234	2.309	2.334	1.343	1.463	1.47	1.308	1.664	2.344	2.604	2.464	2.414	2.47	1.278	1.277	1.209	1.339	1.399	2.215	2.296	2.321	2.213	2.329	0.466	0.474	0.49	0.502	0.498	2.233	2.208	1.962	2.129	2.155	0.918	0.938	0.838	0.91	0.844	0.787	0.224	0.218	0.905
09:18:19	1.632	1.835	1.951	2.066	2.226	2.175	2.248	2.252	2.329	2.356	1.356	1.475	1.487	1.313	1.689	2.364	2.626	2.511	2.435	2.478	1.283	1.284	1.214	1.347	1.412	2.24	2.339	2.35	2.232	2.363	0.468	0.475	0.491	0.505	0.5	2.256	2.236	1.982	2.153	2.178	0.923	0.943	0.842	0.914	0.849	0.791	0.225	0.219	0.91
09:23:19	1.637	1.854	1.968	2.091	2.246	2.191	2.264	2.276	2.361	2.375	1.364	1.496	1.505	1.317	1.716	2.387	2.657	2.518	2.461	2.512	1.288	1.293	1.219	1.355	1.423	2.271	2.351	2.371	2.26	2.379	0.47	0.477	0.493	0.506	0.502	2.282	2.255	2.007	2.182	2.203	0.928	0.948	0.846	0.92	0.854	0.795	0.227	0.221	0.915
09:28:19	1.656	1.877	1.992	2.122	2.276	2.224	2.31	2.305	2.383	2.398	1.379	1.505	1.518	1.321	1.736	2.408	2.688	2.544	2.479	2.527	1.292	1.301	1.223	1.364	1.436	2.282	2.375	2.402	2.29	2.41	0.472	0.479	0.495	0.509	0.503	2.303	2.281	2.025	2.201	2.214	0.933	0.953	0.851	0.924	0.858	0.799	0.228	0.222	0.92
09:33:19	1.683	1.9	2.021	2.147	2.316	2.233	2.325	2.324	2.396	2.423	1.387	1.527	1.546	1.325	1.754	2.436	2.724	2.563	2.508	2.551	1.297	1.309	1.228	1.375	1.45	2.313	2.397	2.425	2.307	2.441	0.474	0.481	0.496	0.51	0.505	2.32	2.3	2.051	2.223	2.238	0.938	0.958	0.855	0.929	0.863	0.803	0.23	0.223	0.925
09:38:19	1.695	1.922	2.043	2.18	2.327	2.26	2.343	2.351	2.422	2.451	1.408	1.545	1.565	1.329	1.787	2.463	2.741	2.594	2.535	2.581	1.301	1.317	1.232	1.38	1.466	2.342	2.439	2.452	2.332	2.445	0.476	0.483	0.498	0.512	0.507	2.342	2.319	2.063	2.238	2.255	0.943	0.963	0.859	0.934	0.867	0.807	0.231	0.225	0.93
09:43:19	1.718	1.942	2.069	2.205	2.354	2.293	2.373	2.373	2.449	2.466	1.411	1.564	1.582	1.334	1.804	2.489	2.768	2.612	2.554	2.598	1.306	1.325	1.236	1.391	1.483	2.364	2.457	2.475	2.356	2.491	0.478	0.485	0.499	0.514	0.509	2.362	2.334	2.084	2.263	2.271	0.948	0.968	0.863	0.939	0.871	0.811	0.232	0.226	0.935
09:48:19	1.737	1.964	2.088	2.223	2.376	2.302	2.398	2.392	2.467	2.487	1.434	1.58	1.598	1.338	1.834	2.516	2.79	2.638	2.578	2.619	1.311	1.334	1.241	1.403	1.5	2.381	2.478	2.504	2.376	2.506	0.48	0.487	0.5	0.516	0.511	2.384	2.355	2.099	2.281	2.293	0.953	0.973	0.867	0.943	0.876	0.814	0.234	0.228	0.94
09:53:19	1.752	1.99	2.114	2.264	2.406	2.331	2.415	2.411	2.49	2.517	1.438	1.603	1.632	1.343	1.855	2.532	2.818	2.66	2.608	2.645	1.315	1.343	1.246	1.421	1.517	2.413	2.501	2.533	2.404	2.536	0.482	0.488	0.502	0.518	0.513	2.398	2.373	2.116	2.296	2.315	0.957	0.978	0.871	0.948	0.88	0.818	0.235	0.229	0.944
09:58:19	1.777	2.009	2.138	2.277	2.44	2.355	2.44	2.432	2.509	2.533	1.459	1.623	1.647	1.347	1.885	2.552	2.842	2.695	2.622	2.666	1.32	1.352	1.25	1.417	1.532	2.429	2.517	2.55	2.421	2.546	0.484	0.491	0.503	0.519	0.514	2.419	2.392	2.134	2.319	2.339	0.962	0.983	0.875	0.953	0.885	0.822	0.237	0.23	0.949
10:03:19	1.791	2.03	2.156	2.308	2.454	2.378	2.455	2.458	2.533	2.547	1.466	1.643	1.659	1.352	1.921	2.57	2.864	2.701	2.638	2.682	1.325	1.362	1.255	1.434	1.548	2.452	2.541	2.574	2.444	2.575	0.486	0.492	0.505	0.521	0.516	2.43	2.406	2.153	2.334	2.352	0.967	0.988	0.879	0.958	0.889	0.826	0.238	0.232	0.954
A660 values for third set of technical replicates
	Nonanal					Nonanal Control					Amyl alcohol					Amyl alcohol control					2-methyl-1-butanol					2-methyl-1-butanol control					Propionic acid					Propionic acid control					No cell nonanal		No cell AA		No cell 2M1B		No cell PA		No cell no compound
Time	A10	B10	C10	D10	E10	A11	B11	C11	D11	E11	A7	B7	C7	D7	E7	A8	B8	C8	D8	E8	A1	B1	C1	D1	E1	A2	B2	C2	D2	E2	A4	B4	C4	D4	E4	A5	B5	C5	D5	E5	G12	H12	E12	F12	A12	B12	C12	D12	H10
00:04:09	0.218	0.207	0.212	0.187	0.207	0.205	0.202	0.202	0.192	0.213	0.215	0.222	0.216	0.22	0.225	0.201	0.21	0.212	0.225	0.212	0.225	0.209	0.208	0.207	0.216	0.211	0.221	0.213	0.206	0.212	0.201	0.21	0.225	0.225	0.215	0.206	0.22	0.214	0.21	0.218	0.098	0.115	0.099	0.099	0.1	0.099	0.094	0.092	0.098
00:09:09	0.224	0.211	0.215	0.19	0.21	0.207	0.205	0.208	0.196	0.217	0.221	0.23	0.221	0.227	0.231	0.203	0.213	0.215	0.227	0.217	0.232	0.217	0.212	0.214	0.22	0.214	0.224	0.216	0.208	0.216	0.204	0.211	0.228	0.228	0.218	0.209	0.222	0.217	0.213	0.221	0.098	0.116	0.099	0.099	0.1	0.099	0.094	0.092	0.099
00:14:09	0.229	0.214	0.218	0.193	0.213	0.211	0.209	0.211	0.198	0.219	0.229	0.237	0.227	0.239	0.236	0.208	0.217	0.22	0.232	0.221	0.242	0.22	0.22	0.221	0.226	0.217	0.228	0.22	0.211	0.218	0.209	0.216	0.231	0.232	0.221	0.212	0.227	0.221	0.216	0.226	0.098	0.116	0.1	0.1	0.1	0.1	0.094	0.092	0.099
00:19:09	0.234	0.218	0.22	0.196	0.217	0.214	0.214	0.215	0.202	0.221	0.237	0.242	0.232	0.249	0.24	0.213	0.221	0.224	0.236	0.226	0.251	0.227	0.227	0.227	0.234	0.223	0.232	0.225	0.215	0.221	0.211	0.22	0.234	0.235	0.224	0.217	0.233	0.226	0.22	0.23	0.099	0.116	0.1	0.1	0.101	0.1	0.094	0.092	0.1
00:24:09	0.239	0.222	0.222	0.199	0.221	0.219	0.217	0.218	0.205	0.224	0.242	0.248	0.238	0.258	0.246	0.218	0.226	0.229	0.241	0.231	0.262	0.232	0.234	0.233	0.24	0.228	0.236	0.23	0.218	0.224	0.214	0.223	0.238	0.239	0.229	0.222	0.237	0.232	0.225	0.235	0.099	0.117	0.101	0.1	0.101	0.1	0.094	0.092	0.1
00:29:09	0.246	0.226	0.225	0.202	0.224	0.223	0.22	0.221	0.207	0.228	0.248	0.255	0.242	0.262	0.251	0.223	0.232	0.234	0.246	0.237	0.268	0.239	0.24	0.238	0.247	0.232	0.24	0.236	0.221	0.228	0.217	0.225	0.241	0.242	0.232	0.226	0.242	0.236	0.23	0.24	0.1	0.117	0.101	0.101	0.102	0.1	0.094	0.092	0.101
00:34:09	0.25	0.231	0.226	0.204	0.228	0.228	0.223	0.225	0.21	0.23	0.256	0.26	0.246	0.273	0.255	0.227	0.236	0.239	0.251	0.243	0.272	0.243	0.244	0.242	0.251	0.237	0.245	0.241	0.225	0.232	0.22	0.228	0.244	0.246	0.235	0.231	0.248	0.24	0.235	0.245	0.1	0.118	0.102	0.102	0.102	0.101	0.094	0.092	0.101
00:39:09	0.255	0.236	0.229	0.207	0.232	0.233	0.228	0.228	0.214	0.234	0.262	0.265	0.251	0.276	0.259	0.231	0.241	0.244	0.256	0.248	0.275	0.247	0.247	0.248	0.256	0.241	0.25	0.246	0.228	0.235	0.222	0.231	0.247	0.249	0.237	0.235	0.253	0.246	0.24	0.25	0.101	0.118	0.102	0.102	0.102	0.101	0.094	0.092	0.102
00:44:09	0.26	0.239	0.239	0.21	0.235	0.237	0.231	0.231	0.217	0.237	0.265	0.271	0.256	0.285	0.262	0.236	0.246	0.249	0.262	0.255	0.279	0.25	0.248	0.252	0.259	0.245	0.254	0.252	0.231	0.239	0.223	0.233	0.251	0.25	0.24	0.24	0.258	0.251	0.245	0.255	0.101	0.119	0.103	0.103	0.103	0.102	0.093	0.092	0.102
00:49:09	0.266	0.244	0.245	0.213	0.238	0.241	0.235	0.235	0.219	0.242	0.272	0.277	0.262	0.279	0.267	0.239	0.251	0.254	0.266	0.259	0.281	0.254	0.251	0.255	0.263	0.249	0.259	0.257	0.234	0.242	0.226	0.235	0.253	0.254	0.243	0.244	0.263	0.256	0.249	0.26	0.102	0.119	0.103	0.103	0.103	0.102	0.094	0.093	0.103
00:54:09	0.271	0.247	0.247	0.216	0.24	0.245	0.238	0.239	0.223	0.245	0.276	0.281	0.268	0.286	0.273	0.244	0.256	0.259	0.27	0.265	0.284	0.256	0.252	0.258	0.262	0.253	0.263	0.262	0.237	0.246	0.228	0.237	0.255	0.257	0.246	0.248	0.268	0.261	0.254	0.265	0.102	0.12	0.104	0.104	0.104	0.103	0.094	0.093	0.103
00:59:09	0.275	0.251	0.251	0.219	0.243	0.248	0.242	0.243	0.225	0.247	0.278	0.287	0.272	0.287	0.276	0.249	0.259	0.263	0.275	0.267	0.284	0.259	0.251	0.261	0.264	0.256	0.267	0.266	0.241	0.249	0.23	0.24	0.257	0.26	0.249	0.252	0.272	0.266	0.259	0.269	0.103	0.121	0.104	0.105	0.105	0.103	0.094	0.093	0.104
01:04:09	0.279	0.255	0.254	0.222	0.246	0.252	0.245	0.247	0.228	0.25	0.282	0.289	0.276	0.288	0.28	0.252	0.263	0.266	0.278	0.271	0.287	0.261	0.25	0.264	0.268	0.26	0.271	0.27	0.244	0.253	0.231	0.242	0.258	0.262	0.251	0.256	0.275	0.269	0.263	0.272	0.103	0.121	0.105	0.105	0.105	0.104	0.093	0.093	0.105
01:09:09	0.281	0.257	0.256	0.224	0.249	0.255	0.248	0.25	0.23	0.253	0.285	0.293	0.281	0.287	0.285	0.256	0.267	0.269	0.28	0.274	0.288	0.263	0.253	0.267	0.27	0.262	0.274	0.273	0.246	0.256	0.233	0.244	0.26	0.265	0.253	0.259	0.278	0.273	0.267	0.274	0.104	0.121	0.105	0.106	0.106	0.104	0.094	0.093	0.105
01:14:09	0.284	0.26	0.258	0.227	0.25	0.257	0.25	0.253	0.233	0.255	0.287	0.296	0.284	0.286	0.288	0.259	0.269	0.272	0.282	0.276	0.292	0.264	0.253	0.269	0.272	0.265	0.276	0.276	0.25	0.258	0.235	0.246	0.263	0.267	0.255	0.262	0.28	0.275	0.27	0.276	0.105	0.122	0.106	0.106	0.106	0.105	0.094	0.093	0.106
01:19:09	0.286	0.263	0.259	0.228	0.252	0.26	0.252	0.255	0.235	0.257	0.29	0.298	0.287	0.287	0.291	0.262	0.272	0.273	0.283	0.277	0.292	0.265	0.255	0.271	0.274	0.267	0.278	0.277	0.251	0.261	0.236	0.249	0.265	0.27	0.258	0.264	0.281	0.276	0.272	0.277	0.105	0.122	0.106	0.107	0.106	0.105	0.094	0.093	0.106
01:24:09	0.289	0.265	0.262	0.23	0.253	0.261	0.254	0.256	0.237	0.259	0.29	0.3	0.29	0.289	0.294	0.264	0.273	0.274	0.283	0.278	0.295	0.267	0.257	0.274	0.277	0.268	0.28	0.278	0.252	0.263	0.237	0.25	0.267	0.271	0.26	0.266	0.282	0.278	0.273	0.278	0.106	0.123	0.107	0.107	0.107	0.106	0.094	0.093	0.107
01:29:09	0.29	0.266	0.263	0.232	0.255	0.263	0.255	0.258	0.239	0.26	0.291	0.301	0.294	0.289	0.296	0.266	0.275	0.275	0.284	0.279	0.299	0.268	0.257	0.275	0.279	0.27	0.281	0.28	0.254	0.264	0.238	0.252	0.269	0.272	0.262	0.268	0.282	0.278	0.274	0.279	0.106	0.123	0.107	0.108	0.107	0.106	0.094	0.093	0.107
01:34:09	0.291	0.269	0.264	0.234	0.256	0.264	0.256	0.259	0.24	0.262	0.293	0.303	0.296	0.292	0.299	0.267	0.275	0.275	0.284	0.278	0.303	0.269	0.257	0.277	0.281	0.271	0.281	0.279	0.255	0.266	0.24	0.253	0.272	0.274	0.264	0.269	0.282	0.278	0.274	0.278	0.107	0.124	0.108	0.108	0.108	0.107	0.094	0.093	0.108
01:39:09	0.292	0.27	0.265	0.235	0.257	0.264	0.258	0.26	0.242	0.264	0.296	0.304	0.298	0.29	0.302	0.268	0.275	0.276	0.284	0.278	0.309	0.271	0.259	0.278	0.282	0.271	0.281	0.28	0.256	0.268	0.241	0.256	0.273	0.276	0.267	0.27	0.282	0.278	0.274	0.279	0.107	0.125	0.108	0.109	0.108	0.107	0.094	0.093	0.108
01:44:09	0.292	0.272	0.265	0.237	0.258	0.265	0.258	0.261	0.243	0.265	0.297	0.307	0.3	0.291	0.303	0.269	0.275	0.276	0.284	0.279	0.315	0.272	0.261	0.28	0.284	0.272	0.282	0.279	0.258	0.27	0.243	0.257	0.275	0.277	0.268	0.27	0.283	0.278	0.275	0.279	0.108	0.125	0.109	0.109	0.109	0.108	0.094	0.093	0.109
01:49:09	0.292	0.273	0.266	0.238	0.259	0.265	0.258	0.261	0.244	0.267	0.298	0.307	0.301	0.292	0.305	0.269	0.276	0.276	0.285	0.278	0.32	0.273	0.262	0.281	0.286	0.273	0.282	0.279	0.259	0.271	0.243	0.258	0.277	0.277	0.269	0.27	0.284	0.279	0.275	0.279	0.108	0.125	0.109	0.11	0.109	0.108	0.094	0.093	0.109
01:54:09	0.293	0.274	0.267	0.24	0.26	0.267	0.259	0.262	0.245	0.269	0.3	0.308	0.303	0.294	0.306	0.269	0.277	0.277	0.286	0.28	0.324	0.274	0.264	0.282	0.287	0.273	0.283	0.28	0.26	0.273	0.245	0.26	0.278	0.279	0.271	0.271	0.284	0.28	0.275	0.281	0.109	0.126	0.11	0.11	0.11	0.109	0.094	0.093	0.11
01:59:09	0.292	0.274	0.267	0.241	0.262	0.267	0.26	0.262	0.247	0.271	0.3	0.309	0.305	0.294	0.307	0.27	0.279	0.278	0.288	0.281	0.328	0.275	0.265	0.283	0.289	0.275	0.284	0.28	0.261	0.275	0.246	0.26	0.28	0.28	0.273	0.272	0.286	0.28	0.276	0.281	0.109	0.126	0.11	0.11	0.11	0.109	0.094	0.093	0.11
02:04:09	0.293	0.275	0.267	0.243	0.263	0.268	0.261	0.263	0.248	0.273	0.301	0.311	0.306	0.293	0.308	0.272	0.281	0.279	0.289	0.282	0.332	0.276	0.266	0.284	0.29	0.276	0.286	0.282	0.263	0.277	0.246	0.262	0.281	0.281	0.274	0.274	0.288	0.282	0.278	0.284	0.11	0.127	0.111	0.111	0.11	0.109	0.094	0.093	0.111
02:09:09	0.294	0.277	0.269	0.244	0.265	0.27	0.262	0.265	0.25	0.276	0.302	0.312	0.307	0.293	0.309	0.273	0.283	0.281	0.292	0.284	0.335	0.277	0.268	0.285	0.292	0.278	0.288	0.284	0.264	0.28	0.247	0.263	0.283	0.283	0.276	0.275	0.292	0.285	0.28	0.286	0.11	0.127	0.111	0.112	0.111	0.11	0.094	0.093	0.111
02:14:09	0.295	0.277	0.27	0.246	0.266	0.272	0.264	0.267	0.252	0.279	0.304	0.312	0.308	0.293	0.31	0.274	0.286	0.284	0.295	0.288	0.339	0.278	0.27	0.286	0.293	0.281	0.291	0.286	0.266	0.282	0.248	0.264	0.284	0.284	0.277	0.278	0.295	0.287	0.282	0.289	0.111	0.128	0.112	0.112	0.111	0.11	0.094	0.093	0.112
02:19:09	0.295	0.278	0.271	0.247	0.269	0.274	0.266	0.269	0.254	0.282	0.306	0.313	0.309	0.294	0.31	0.276	0.289	0.287	0.299	0.291	0.343	0.279	0.271	0.287	0.293	0.283	0.293	0.289	0.269	0.285	0.249	0.266	0.286	0.285	0.278	0.281	0.298	0.29	0.284	0.292	0.111	0.128	0.112	0.113	0.111	0.111	0.094	0.093	0.112
02:24:09	0.296	0.28	0.272	0.249	0.27	0.275	0.269	0.271	0.256	0.285	0.308	0.314	0.309	0.294	0.311	0.279	0.292	0.29	0.301	0.294	0.345	0.28	0.273	0.288	0.293	0.285	0.295	0.291	0.272	0.288	0.249	0.267	0.287	0.285	0.279	0.283	0.302	0.293	0.287	0.294	0.112	0.129	0.112	0.113	0.112	0.111	0.094	0.093	0.113
02:29:09	0.298	0.281	0.274	0.251	0.273	0.277	0.272	0.274	0.258	0.288	0.308	0.315	0.309	0.295	0.312	0.281	0.295	0.293	0.305	0.297	0.346	0.281	0.273	0.29	0.295	0.288	0.298	0.293	0.274	0.29	0.25	0.267	0.289	0.286	0.28	0.287	0.305	0.296	0.29	0.299	0.112	0.129	0.113	0.113	0.112	0.111	0.094	0.093	0.113
02:34:09	0.299	0.282	0.275	0.252	0.275	0.28	0.274	0.276	0.26	0.291	0.31	0.314	0.31	0.294	0.311	0.284	0.298	0.296	0.308	0.3	0.349	0.281	0.275	0.291	0.296	0.29	0.301	0.296	0.277	0.293	0.25	0.268	0.29	0.287	0.281	0.29	0.309	0.3	0.293	0.301	0.112	0.13	0.113	0.114	0.112	0.112	0.094	0.093	0.113
02:39:09	0.301	0.283	0.277	0.254	0.277	0.282	0.277	0.279	0.263	0.294	0.311	0.314	0.31	0.292	0.312	0.287	0.301	0.299	0.312	0.304	0.351	0.282	0.276	0.292	0.296	0.293	0.304	0.3	0.28	0.296	0.251	0.269	0.292	0.288	0.283	0.293	0.313	0.304	0.297	0.305	0.113	0.13	0.114	0.114	0.113	0.112	0.094	0.093	0.114
02:44:09	0.302	0.284	0.279	0.256	0.279	0.285	0.279	0.282	0.265	0.297	0.313	0.315	0.309	0.296	0.312	0.289	0.304	0.303	0.315	0.306	0.352	0.282	0.276	0.293	0.297	0.296	0.308	0.301	0.282	0.3	0.252	0.27	0.293	0.289	0.284	0.296	0.316	0.306	0.3	0.309	0.113	0.13	0.114	0.115	0.113	0.112	0.094	0.093	0.114
02:49:09	0.303	0.286	0.281	0.258	0.282	0.287	0.283	0.286	0.269	0.301	0.313	0.315	0.311	0.295	0.312	0.292	0.308	0.306	0.318	0.311	0.354	0.283	0.279	0.294	0.298	0.299	0.312	0.305	0.285	0.303	0.252	0.271	0.295	0.29	0.285	0.299	0.32	0.31	0.303	0.311	0.114	0.131	0.115	0.115	0.113	0.113	0.094	0.093	0.115
02:54:09	0.304	0.288	0.283	0.26	0.285	0.29	0.285	0.288	0.272	0.304	0.314	0.315	0.31	0.297	0.313	0.295	0.313	0.309	0.321	0.315	0.356	0.283	0.28	0.294	0.298	0.301	0.315	0.309	0.288	0.307	0.253	0.271	0.296	0.291	0.286	0.303	0.322	0.311	0.306	0.315	0.114	0.131	0.115	0.116	0.114	0.113	0.094	0.093	0.115
02:59:09	0.306	0.289	0.285	0.262	0.287	0.292	0.288	0.292	0.275	0.308	0.314	0.315	0.31	0.298	0.312	0.295	0.316	0.312	0.325	0.318	0.357	0.284	0.281	0.296	0.299	0.304	0.317	0.311	0.291	0.309	0.253	0.272	0.298	0.292	0.287	0.306	0.325	0.315	0.31	0.318	0.115	0.132	0.115	0.116	0.114	0.113	0.094	0.093	0.116
03:04:09	0.308	0.29	0.287	0.264	0.29	0.295	0.291	0.295	0.278	0.312	0.315	0.315	0.31	0.299	0.313	0.3	0.32	0.316	0.328	0.321	0.359	0.285	0.283	0.295	0.3	0.307	0.322	0.313	0.294	0.312	0.253	0.273	0.299	0.292	0.288	0.309	0.33	0.319	0.312	0.32	0.115	0.133	0.116	0.117	0.114	0.114	0.094	0.094	0.116
03:09:09	0.309	0.292	0.289	0.266	0.292	0.296	0.294	0.299	0.281	0.315	0.315	0.315	0.31	0.299	0.312	0.303	0.324	0.32	0.331	0.325	0.36	0.285	0.284	0.296	0.301	0.31	0.324	0.316	0.296	0.316	0.254	0.273	0.3	0.293	0.288	0.314	0.335	0.322	0.316	0.324	0.116	0.133	0.116	0.117	0.114	0.114	0.094	0.093	0.116
03:14:09	0.311	0.294	0.291	0.268	0.295	0.299	0.297	0.302	0.284	0.318	0.315	0.315	0.31	0.301	0.312	0.306	0.327	0.323	0.334	0.328	0.361	0.286	0.285	0.297	0.301	0.312	0.327	0.318	0.3	0.32	0.254	0.274	0.3	0.294	0.289	0.319	0.34	0.324	0.319	0.328	0.116	0.133	0.116	0.117	0.115	0.115	0.094	0.093	0.117
03:19:09	0.312	0.296	0.294	0.271	0.298	0.302	0.299	0.305	0.288	0.323	0.316	0.315	0.309	0.302	0.312	0.309	0.332	0.327	0.335	0.331	0.362	0.287	0.285	0.296	0.301	0.314	0.331	0.321	0.302	0.323	0.254	0.275	0.302	0.295	0.29	0.323	0.343	0.327	0.324	0.33	0.117	0.134	0.117	0.118	0.115	0.115	0.094	0.094	0.117
03:24:09	0.311	0.298	0.297	0.273	0.301	0.304	0.302	0.308	0.291	0.327	0.316	0.316	0.31	0.302	0.312	0.312	0.335	0.327	0.34	0.336	0.362	0.287	0.286	0.297	0.301	0.316	0.332	0.324	0.306	0.326	0.255	0.275	0.302	0.296	0.291	0.327	0.347	0.329	0.33	0.335	0.117	0.134	0.117	0.118	0.116	0.115	0.094	0.093	0.118
03:29:09	0.314	0.3	0.299	0.276	0.304	0.306	0.306	0.312	0.295	0.331	0.316	0.315	0.31	0.304	0.313	0.315	0.336	0.332	0.342	0.34	0.363	0.288	0.288	0.298	0.302	0.318	0.335	0.328	0.309	0.33	0.255	0.276	0.304	0.297	0.292	0.33	0.352	0.332	0.333	0.343	0.117	0.134	0.117	0.119	0.116	0.116	0.094	0.094	0.118
03:34:09	0.316	0.301	0.302	0.278	0.307	0.309	0.309	0.316	0.299	0.334	0.317	0.315	0.31	0.303	0.314	0.319	0.341	0.337	0.347	0.344	0.363	0.288	0.29	0.298	0.303	0.321	0.338	0.329	0.312	0.334	0.256	0.277	0.305	0.298	0.293	0.333	0.357	0.335	0.335	0.349	0.118	0.135	0.118	0.119	0.116	0.116	0.094	0.094	0.118
03:39:09	0.318	0.303	0.304	0.281	0.31	0.31	0.313	0.32	0.303	0.339	0.316	0.315	0.311	0.305	0.315	0.321	0.347	0.341	0.352	0.353	0.364	0.289	0.291	0.3	0.303	0.327	0.341	0.333	0.316	0.338	0.256	0.278	0.306	0.299	0.294	0.338	0.36	0.337	0.339	0.356	0.118	0.135	0.118	0.119	0.117	0.116	0.094	0.094	0.119
03:44:09	0.319	0.304	0.308	0.284	0.314	0.313	0.317	0.324	0.307	0.342	0.316	0.316	0.312	0.306	0.316	0.323	0.352	0.345	0.361	0.358	0.364	0.289	0.294	0.3	0.303	0.332	0.345	0.336	0.32	0.342	0.256	0.279	0.307	0.3	0.295	0.343	0.366	0.34	0.341	0.358	0.119	0.136	0.118	0.12	0.117	0.117	0.094	0.094	0.12
03:49:09	0.322	0.308	0.31	0.286	0.317	0.317	0.319	0.326	0.311	0.347	0.316	0.315	0.312	0.306	0.316	0.327	0.356	0.349	0.367	0.364	0.364	0.289	0.296	0.3	0.304	0.336	0.35	0.338	0.323	0.346	0.257	0.279	0.308	0.3	0.296	0.346	0.37	0.342	0.348	0.362	0.119	0.136	0.119	0.12	0.117	0.117	0.094	0.094	0.12
03:54:09	0.324	0.31	0.31	0.289	0.32	0.32	0.321	0.332	0.316	0.35	0.316	0.315	0.313	0.307	0.317	0.33	0.36	0.353	0.368	0.368	0.365	0.29	0.298	0.301	0.304	0.34	0.353	0.34	0.326	0.349	0.257	0.28	0.309	0.301	0.297	0.35	0.373	0.344	0.35	0.366	0.119	0.136	0.119	0.121	0.117	0.117	0.094	0.094	0.12
03:59:09	0.33	0.312	0.314	0.292	0.323	0.323	0.325	0.337	0.32	0.355	0.316	0.315	0.314	0.307	0.318	0.333	0.362	0.36	0.371	0.371	0.366	0.29	0.3	0.302	0.305	0.343	0.357	0.344	0.329	0.353	0.258	0.281	0.31	0.302	0.298	0.355	0.378	0.347	0.353	0.367	0.12	0.137	0.119	0.121	0.118	0.117	0.094	0.094	0.121
04:04:09	0.33	0.315	0.318	0.295	0.326	0.325	0.329	0.339	0.324	0.36	0.316	0.315	0.314	0.308	0.32	0.337	0.366	0.361	0.374	0.373	0.366	0.29	0.302	0.302	0.305	0.344	0.362	0.347	0.331	0.357	0.258	0.281	0.311	0.303	0.298	0.359	0.381	0.349	0.358	0.371	0.12	0.137	0.12	0.121	0.118	0.118	0.094	0.094	0.121
04:09:09	0.332	0.317	0.321	0.298	0.328	0.328	0.333	0.342	0.327	0.364	0.316	0.315	0.314	0.309	0.321	0.339	0.37	0.365	0.376	0.376	0.367	0.291	0.304	0.301	0.305	0.346	0.367	0.35	0.335	0.361	0.259	0.281	0.312	0.303	0.299	0.364	0.386	0.351	0.361	0.375	0.121	0.138	0.12	0.122	0.118	0.118	0.094	0.094	0.121
04:14:09	0.334	0.319	0.328	0.301	0.332	0.33	0.336	0.344	0.331	0.368	0.315	0.315	0.314	0.309	0.323	0.343	0.374	0.369	0.378	0.38	0.367	0.292	0.306	0.3	0.306	0.349	0.371	0.353	0.338	0.365	0.259	0.282	0.313	0.304	0.3	0.369	0.389	0.355	0.364	0.381	0.121	0.138	0.12	0.122	0.119	0.118	0.094	0.094	0.122
04:19:09	0.335	0.321	0.33	0.304	0.337	0.334	0.34	0.347	0.335	0.371	0.315	0.315	0.315	0.309	0.325	0.347	0.378	0.374	0.381	0.383	0.368	0.292	0.308	0.3	0.306	0.352	0.376	0.356	0.341	0.37	0.259	0.283	0.313	0.305	0.301	0.374	0.394	0.356	0.367	0.384	0.121	0.138	0.121	0.123	0.119	0.119	0.095	0.094	0.122
04:24:09	0.336	0.324	0.332	0.306	0.34	0.335	0.343	0.35	0.341	0.375	0.315	0.315	0.316	0.31	0.326	0.349	0.382	0.377	0.384	0.388	0.368	0.293	0.309	0.3	0.305	0.354	0.383	0.358	0.345	0.373	0.26	0.284	0.314	0.306	0.301	0.378	0.399	0.359	0.372	0.387	0.122	0.139	0.121	0.123	0.119	0.119	0.094	0.094	0.123
04:29:09	0.338	0.326	0.336	0.309	0.346	0.337	0.349	0.357	0.347	0.379	0.315	0.316	0.316	0.31	0.328	0.353	0.387	0.381	0.388	0.39	0.369	0.293	0.311	0.3	0.306	0.357	0.385	0.361	0.352	0.378	0.26	0.284	0.316	0.307	0.302	0.382	0.403	0.362	0.375	0.393	0.122	0.139	0.121	0.123	0.12	0.12	0.094	0.094	0.123
04:34:09	0.339	0.328	0.337	0.311	0.353	0.338	0.351	0.36	0.355	0.384	0.315	0.317	0.317	0.31	0.33	0.357	0.39	0.384	0.39	0.395	0.369	0.294	0.312	0.301	0.306	0.36	0.39	0.365	0.358	0.382	0.261	0.285	0.316	0.307	0.303	0.391	0.407	0.365	0.379	0.399	0.123	0.139	0.122	0.124	0.12	0.12	0.094	0.094	0.123
04:39:09	0.34	0.33	0.34	0.315	0.358	0.34	0.353	0.363	0.36	0.388	0.315	0.317	0.318	0.31	0.333	0.36	0.393	0.389	0.395	0.398	0.369	0.294	0.313	0.301	0.307	0.362	0.391	0.368	0.363	0.385	0.261	0.285	0.317	0.308	0.303	0.396	0.412	0.368	0.382	0.404	0.123	0.14	0.122	0.124	0.12	0.12	0.094	0.094	0.124
04:44:09	0.342	0.332	0.343	0.321	0.365	0.341	0.357	0.368	0.365	0.392	0.314	0.318	0.318	0.312	0.335	0.365	0.398	0.392	0.397	0.403	0.37	0.294	0.314	0.302	0.307	0.365	0.394	0.372	0.37	0.39	0.262	0.286	0.318	0.309	0.304	0.399	0.417	0.371	0.387	0.406	0.123	0.141	0.122	0.125	0.121	0.121	0.094	0.094	0.124
04:49:09	0.342	0.334	0.344	0.325	0.371	0.341	0.359	0.371	0.37	0.397	0.314	0.319	0.319	0.312	0.338	0.367	0.402	0.396	0.403	0.406	0.37	0.295	0.315	0.302	0.307	0.366	0.394	0.376	0.379	0.4	0.262	0.286	0.319	0.309	0.305	0.404	0.422	0.374	0.39	0.411	0.124	0.141	0.123	0.125	0.121	0.121	0.094	0.095	0.124
04:54:09	0.344	0.337	0.347	0.33	0.378	0.343	0.362	0.375	0.377	0.403	0.314	0.319	0.32	0.312	0.34	0.371	0.407	0.4	0.404	0.41	0.371	0.295	0.315	0.302	0.307	0.369	0.399	0.378	0.381	0.41	0.262	0.287	0.319	0.31	0.306	0.409	0.426	0.378	0.395	0.414	0.124	0.141	0.123	0.125	0.121	0.121	0.094	0.095	0.125
04:59:09	0.345	0.339	0.35	0.333	0.383	0.345	0.364	0.379	0.38	0.413	0.314	0.321	0.321	0.312	0.343	0.377	0.411	0.404	0.409	0.414	0.372	0.296	0.316	0.302	0.308	0.372	0.406	0.381	0.389	0.415	0.263	0.288	0.32	0.311	0.307	0.414	0.432	0.381	0.399	0.417	0.125	0.141	0.123	0.126	0.122	0.121	0.095	0.095	0.125
05:04:09	0.346	0.342	0.352	0.337	0.387	0.348	0.367	0.383	0.386	0.422	0.314	0.321	0.322	0.313	0.345	0.38	0.416	0.41	0.412	0.418	0.372	0.296	0.317	0.302	0.308	0.374	0.407	0.386	0.391	0.42	0.263	0.288	0.321	0.311	0.308	0.421	0.437	0.384	0.403	0.419	0.125	0.142	0.123	0.126	0.122	0.122	0.095	0.095	0.126
05:09:09	0.347	0.345	0.355	0.341	0.39	0.353	0.372	0.387	0.389	0.428	0.314	0.323	0.323	0.312	0.348	0.383	0.42	0.414	0.416	0.424	0.373	0.296	0.317	0.303	0.308	0.377	0.412	0.388	0.394	0.425	0.264	0.289	0.321	0.312	0.308	0.427	0.442	0.387	0.407	0.424	0.125	0.142	0.124	0.126	0.122	0.122	0.095	0.095	0.126
05:14:09	0.348	0.347	0.358	0.344	0.394	0.357	0.374	0.393	0.396	0.434	0.314	0.324	0.324	0.313	0.349	0.389	0.424	0.421	0.423	0.429	0.374	0.296	0.318	0.303	0.308	0.38	0.416	0.391	0.398	0.43	0.264	0.289	0.322	0.313	0.309	0.434	0.447	0.391	0.413	0.428	0.125	0.142	0.124	0.127	0.123	0.122	0.095	0.095	0.126
05:19:09	0.349	0.349	0.359	0.347	0.396	0.36	0.377	0.396	0.402	0.438	0.314	0.325	0.326	0.313	0.351	0.391	0.429	0.425	0.425	0.434	0.374	0.297	0.319	0.302	0.308	0.383	0.419	0.396	0.402	0.434	0.264	0.29	0.323	0.314	0.31	0.439	0.452	0.394	0.418	0.434	0.126	0.143	0.125	0.127	0.123	0.122	0.095	0.095	0.127
05:24:09	0.351	0.353	0.362	0.351	0.4	0.364	0.38	0.4	0.407	0.445	0.314	0.326	0.327	0.314	0.352	0.396	0.435	0.43	0.431	0.439	0.374	0.297	0.319	0.301	0.309	0.386	0.427	0.399	0.405	0.438	0.265	0.29	0.324	0.315	0.31	0.446	0.459	0.399	0.423	0.438	0.126	0.143	0.125	0.127	0.123	0.123	0.095	0.095	0.127
05:29:09	0.352	0.355	0.365	0.355	0.403	0.367	0.383	0.404	0.413	0.459	0.314	0.328	0.329	0.313	0.354	0.4	0.441	0.436	0.437	0.444	0.375	0.297	0.319	0.301	0.309	0.388	0.43	0.404	0.409	0.449	0.265	0.291	0.325	0.315	0.311	0.453	0.464	0.402	0.427	0.443	0.126	0.143	0.125	0.128	0.124	0.123	0.095	0.095	0.127
05:34:09	0.353	0.358	0.368	0.358	0.407	0.372	0.387	0.409	0.418	0.462	0.314	0.329	0.331	0.314	0.356	0.404	0.446	0.442	0.441	0.449	0.375	0.297	0.319	0.301	0.31	0.392	0.436	0.408	0.413	0.46	0.265	0.291	0.325	0.316	0.311	0.459	0.469	0.406	0.434	0.446	0.127	0.144	0.125	0.128	0.124	0.123	0.095	0.095	0.128
05:39:09	0.354	0.361	0.37	0.361	0.411	0.376	0.391	0.414	0.424	0.465	0.314	0.331	0.332	0.314	0.356	0.412	0.453	0.446	0.444	0.454	0.376	0.298	0.32	0.301	0.31	0.396	0.44	0.412	0.419	0.464	0.266	0.292	0.326	0.317	0.312	0.464	0.477	0.411	0.439	0.452	0.127	0.144	0.126	0.128	0.124	0.123	0.095	0.095	0.128
05:44:09	0.356	0.363	0.374	0.364	0.415	0.379	0.392	0.418	0.427	0.469	0.314	0.333	0.334	0.314	0.358	0.413	0.458	0.454	0.451	0.459	0.375	0.298	0.32	0.3	0.31	0.399	0.442	0.417	0.424	0.468	0.266	0.293	0.326	0.317	0.313	0.47	0.483	0.415	0.445	0.456	0.128	0.145	0.126	0.129	0.125	0.123	0.095	0.095	0.128
05:49:09	0.358	0.366	0.376	0.368	0.417	0.383	0.399	0.426	0.436	0.474	0.314	0.334	0.336	0.315	0.359	0.417	0.463	0.459	0.454	0.464	0.376	0.298	0.321	0.299	0.311	0.402	0.447	0.421	0.429	0.472	0.267	0.293	0.327	0.318	0.313	0.478	0.49	0.42	0.452	0.461	0.128	0.145	0.126	0.129	0.125	0.123	0.095	0.095	0.129
05:54:09	0.359	0.369	0.379	0.371	0.422	0.385	0.403	0.431	0.442	0.48	0.314	0.336	0.338	0.315	0.361	0.421	0.471	0.463	0.457	0.469	0.377	0.299	0.321	0.299	0.311	0.406	0.451	0.425	0.433	0.478	0.267	0.294	0.328	0.319	0.314	0.485	0.495	0.424	0.457	0.465	0.128	0.145	0.127	0.129	0.126	0.124	0.095	0.096	0.129
05:59:09	0.36	0.372	0.381	0.375	0.425	0.39	0.406	0.436	0.447	0.484	0.314	0.337	0.34	0.315	0.361	0.428	0.476	0.469	0.463	0.475	0.377	0.3	0.321	0.3	0.312	0.41	0.456	0.431	0.438	0.482	0.268	0.294	0.328	0.32	0.315	0.492	0.503	0.43	0.463	0.471	0.128	0.146	0.127	0.13	0.126	0.124	0.095	0.096	0.129
06:04:09	0.361	0.375	0.384	0.378	0.43	0.395	0.411	0.441	0.452	0.491	0.314	0.339	0.341	0.315	0.362	0.432	0.483	0.474	0.471	0.48	0.377	0.3	0.322	0.301	0.313	0.415	0.458	0.436	0.442	0.489	0.268	0.295	0.329	0.321	0.316	0.5	0.51	0.435	0.472	0.477	0.129	0.145	0.127	0.13	0.126	0.124	0.095	0.096	0.13
06:09:09	0.363	0.378	0.388	0.382	0.435	0.397	0.418	0.446	0.459	0.497	0.314	0.341	0.344	0.315	0.364	0.438	0.49	0.481	0.475	0.487	0.378	0.3	0.322	0.303	0.314	0.421	0.464	0.439	0.447	0.493	0.269	0.295	0.329	0.322	0.316	0.508	0.517	0.441	0.477	0.483	0.129	0.146	0.127	0.13	0.127	0.125	0.095	0.096	0.13
06:14:09	0.365	0.382	0.391	0.386	0.439	0.402	0.422	0.454	0.466	0.505	0.314	0.341	0.345	0.315	0.366	0.442	0.495	0.49	0.48	0.494	0.378	0.3	0.322	0.305	0.316	0.425	0.472	0.444	0.457	0.499	0.269	0.296	0.33	0.322	0.317	0.515	0.524	0.447	0.485	0.488	0.13	0.147	0.128	0.131	0.127	0.125	0.095	0.096	0.13
06:19:09	0.367	0.386	0.394	0.389	0.444	0.407	0.426	0.461	0.473	0.512	0.314	0.342	0.346	0.315	0.368	0.444	0.502	0.496	0.485	0.5	0.378	0.3	0.322	0.307	0.317	0.428	0.476	0.45	0.46	0.504	0.269	0.297	0.331	0.323	0.318	0.523	0.531	0.453	0.491	0.495	0.13	0.146	0.128	0.131	0.127	0.125	0.095	0.096	0.131
06:24:09	0.368	0.389	0.398	0.393	0.448	0.411	0.433	0.467	0.481	0.517	0.314	0.344	0.347	0.315	0.369	0.452	0.509	0.504	0.491	0.507	0.379	0.301	0.322	0.311	0.32	0.434	0.479	0.456	0.465	0.511	0.27	0.297	0.331	0.324	0.318	0.529	0.539	0.459	0.497	0.501	0.13	0.147	0.128	0.131	0.128	0.125	0.096	0.096	0.131
06:29:09	0.37	0.392	0.401	0.397	0.453	0.413	0.436	0.472	0.488	0.523	0.314	0.345	0.349	0.315	0.371	0.455	0.516	0.514	0.495	0.514	0.38	0.302	0.323	0.314	0.322	0.438	0.486	0.463	0.475	0.517	0.271	0.298	0.332	0.324	0.319	0.537	0.547	0.465	0.503	0.509	0.13	0.148	0.129	0.132	0.128	0.125	0.096	0.096	0.131
06:34:09	0.371	0.397	0.405	0.402	0.457	0.417	0.443	0.479	0.495	0.532	0.314	0.346	0.35	0.316	0.373	0.458	0.523	0.52	0.501	0.52	0.38	0.304	0.324	0.316	0.323	0.443	0.496	0.471	0.483	0.525	0.271	0.298	0.332	0.325	0.32	0.543	0.555	0.471	0.511	0.515	0.131	0.148	0.129	0.132	0.128	0.126	0.096	0.096	0.132
06:39:09	0.373	0.4	0.408	0.405	0.463	0.422	0.448	0.486	0.504	0.538	0.314	0.347	0.351	0.316	0.375	0.462	0.53	0.527	0.508	0.526	0.381	0.306	0.324	0.319	0.325	0.449	0.505	0.478	0.488	0.532	0.271	0.299	0.333	0.326	0.32	0.55	0.561	0.477	0.521	0.521	0.131	0.148	0.129	0.132	0.129	0.126	0.096	0.096	0.132
06:44:09	0.374	0.404	0.412	0.409	0.467	0.425	0.455	0.493	0.51	0.544	0.314	0.348	0.353	0.316	0.378	0.47	0.537	0.536	0.519	0.532	0.381	0.308	0.324	0.322	0.326	0.453	0.509	0.485	0.492	0.54	0.272	0.299	0.334	0.326	0.321	0.557	0.571	0.485	0.527	0.527	0.131	0.148	0.129	0.132	0.129	0.126	0.096	0.096	0.132
06:49:09	0.376	0.407	0.418	0.414	0.473	0.431	0.459	0.499	0.518	0.552	0.315	0.348	0.354	0.316	0.38	0.478	0.544	0.541	0.527	0.541	0.382	0.31	0.325	0.325	0.327	0.458	0.515	0.491	0.5	0.547	0.272	0.3	0.334	0.327	0.321	0.568	0.579	0.49	0.534	0.537	0.132	0.149	0.13	0.133	0.129	0.126	0.096	0.096	0.133
06:54:09	0.378	0.411	0.422	0.419	0.479	0.434	0.466	0.506	0.526	0.56	0.315	0.35	0.355	0.316	0.381	0.484	0.552	0.549	0.531	0.547	0.382	0.311	0.325	0.326	0.328	0.463	0.52	0.499	0.506	0.553	0.273	0.3	0.335	0.328	0.322	0.576	0.589	0.498	0.541	0.542	0.132	0.149	0.13	0.133	0.129	0.127	0.096	0.097	0.133
06:59:09	0.38	0.416	0.426	0.424	0.483	0.438	0.472	0.512	0.532	0.569	0.315	0.351	0.356	0.316	0.382	0.488	0.559	0.556	0.537	0.557	0.382	0.312	0.325	0.327	0.329	0.47	0.528	0.509	0.511	0.56	0.273	0.301	0.335	0.328	0.322	0.581	0.596	0.504	0.546	0.548	0.132	0.15	0.13	0.133	0.13	0.127	0.096	0.097	0.133
07:04:09	0.382	0.419	0.431	0.429	0.489	0.441	0.476	0.52	0.544	0.576	0.316	0.352	0.357	0.317	0.384	0.493	0.568	0.564	0.542	0.564	0.383	0.314	0.326	0.329	0.33	0.477	0.533	0.514	0.524	0.569	0.274	0.301	0.336	0.329	0.323	0.591	0.604	0.512	0.555	0.557	0.133	0.15	0.13	0.134	0.13	0.127	0.096	0.097	0.134
07:09:09	0.386	0.422	0.436	0.433	0.495	0.447	0.482	0.527	0.551	0.584	0.316	0.353	0.359	0.316	0.386	0.498	0.576	0.571	0.548	0.573	0.384	0.315	0.326	0.331	0.33	0.484	0.538	0.52	0.528	0.578	0.275	0.302	0.336	0.33	0.324	0.598	0.611	0.519	0.563	0.566	0.133	0.15	0.131	0.134	0.13	0.127	0.096	0.097	0.134
07:14:09	0.387	0.427	0.441	0.438	0.501	0.449	0.486	0.534	0.558	0.592	0.316	0.354	0.36	0.316	0.389	0.504	0.584	0.58	0.556	0.579	0.384	0.316	0.327	0.333	0.331	0.49	0.544	0.527	0.535	0.587	0.275	0.303	0.337	0.33	0.324	0.61	0.619	0.527	0.571	0.574	0.133	0.15	0.131	0.134	0.131	0.128	0.096	0.097	0.134
07:19:09	0.389	0.431	0.445	0.444	0.508	0.453	0.491	0.543	0.568	0.599	0.317	0.355	0.361	0.316	0.39	0.511	0.591	0.587	0.564	0.586	0.384	0.317	0.327	0.336	0.332	0.496	0.551	0.534	0.54	0.593	0.275	0.303	0.337	0.331	0.325	0.617	0.627	0.534	0.578	0.579	0.134	0.15	0.131	0.135	0.131	0.128	0.096	0.097	0.135
07:24:09	0.391	0.435	0.451	0.448	0.514	0.459	0.498	0.55	0.576	0.607	0.317	0.356	0.362	0.317	0.393	0.517	0.601	0.595	0.57	0.595	0.385	0.318	0.328	0.337	0.334	0.505	0.557	0.541	0.551	0.602	0.276	0.304	0.338	0.332	0.326	0.625	0.635	0.541	0.586	0.587	0.134	0.151	0.131	0.135	0.131	0.128	0.097	0.097	0.135
07:29:09	0.395	0.439	0.455	0.455	0.521	0.462	0.504	0.559	0.586	0.615	0.318	0.358	0.365	0.317	0.393	0.522	0.609	0.605	0.58	0.603	0.385	0.318	0.328	0.338	0.335	0.512	0.565	0.549	0.558	0.611	0.277	0.304	0.338	0.332	0.326	0.631	0.643	0.547	0.593	0.595	0.134	0.151	0.132	0.135	0.131	0.128	0.097	0.097	0.135
07:34:09	0.396	0.444	0.461	0.46	0.528	0.47	0.514	0.566	0.594	0.622	0.318	0.358	0.365	0.317	0.395	0.529	0.616	0.612	0.588	0.61	0.386	0.319	0.328	0.34	0.336	0.518	0.573	0.556	0.567	0.618	0.277	0.305	0.339	0.333	0.327	0.637	0.651	0.556	0.601	0.603	0.135	0.152	0.132	0.136	0.132	0.129	0.097	0.097	0.136
07:39:09	0.398	0.448	0.465	0.466	0.532	0.477	0.521	0.574	0.604	0.631	0.318	0.359	0.367	0.317	0.398	0.537	0.629	0.621	0.594	0.618	0.386	0.32	0.328	0.342	0.337	0.522	0.579	0.564	0.573	0.626	0.277	0.306	0.34	0.333	0.327	0.644	0.66	0.563	0.608	0.611	0.135	0.152	0.132	0.136	0.132	0.129	0.097	0.097	0.136
07:44:09	0.401	0.451	0.469	0.472	0.539	0.483	0.526	0.582	0.613	0.639	0.319	0.36	0.369	0.317	0.4	0.541	0.634	0.629	0.602	0.625	0.387	0.32	0.329	0.343	0.339	0.53	0.587	0.569	0.578	0.635	0.278	0.306	0.34	0.334	0.328	0.653	0.668	0.571	0.615	0.617	0.135	0.152	0.132	0.136	0.132	0.129	0.097	0.097	0.136
07:49:09	0.403	0.457	0.475	0.476	0.545	0.486	0.531	0.59	0.621	0.649	0.32	0.362	0.369	0.317	0.402	0.548	0.644	0.639	0.61	0.633	0.387	0.321	0.329	0.344	0.34	0.541	0.593	0.577	0.584	0.644	0.279	0.306	0.34	0.335	0.329	0.662	0.676	0.579	0.622	0.624	0.135	0.152	0.133	0.136	0.132	0.129	0.097	0.097	0.137
07:54:09	0.406	0.461	0.48	0.48	0.551	0.49	0.536	0.597	0.629	0.655	0.32	0.363	0.372	0.317	0.404	0.558	0.652	0.646	0.616	0.641	0.387	0.322	0.33	0.345	0.341	0.549	0.598	0.582	0.591	0.65	0.279	0.307	0.341	0.335	0.329	0.672	0.685	0.586	0.63	0.632	0.136	0.153	0.133	0.137	0.133	0.129	0.097	0.097	0.137
07:59:09	0.408	0.465	0.488	0.487	0.559	0.495	0.542	0.605	0.637	0.662	0.321	0.365	0.373	0.317	0.407	0.564	0.66	0.654	0.622	0.647	0.388	0.323	0.329	0.347	0.343	0.554	0.605	0.589	0.597	0.658	0.279	0.308	0.341	0.336	0.33	0.68	0.692	0.594	0.637	0.639	0.136	0.153	0.133	0.137	0.133	0.13	0.097	0.098	0.137
08:04:09	0.41	0.47	0.492	0.494	0.566	0.503	0.548	0.611	0.647	0.671	0.321	0.366	0.374	0.317	0.409	0.569	0.672	0.664	0.633	0.657	0.389	0.323	0.33	0.348	0.344	0.565	0.613	0.595	0.604	0.667	0.28	0.309	0.342	0.337	0.33	0.688	0.7	0.601	0.645	0.646	0.136	0.154	0.134	0.137	0.133	0.13	0.097	0.098	0.137
08:09:09	0.414	0.475	0.498	0.5	0.574	0.508	0.555	0.619	0.656	0.677	0.322	0.368	0.376	0.317	0.412	0.578	0.679	0.671	0.639	0.666	0.389	0.324	0.33	0.348	0.346	0.57	0.62	0.603	0.611	0.674	0.281	0.31	0.342	0.337	0.331	0.694	0.709	0.608	0.653	0.654	0.137	0.154	0.134	0.138	0.134	0.131	0.098	0.098	0.138
08:14:09	0.416	0.479	0.504	0.506	0.58	0.514	0.561	0.627	0.662	0.687	0.322	0.37	0.377	0.317	0.415	0.585	0.687	0.681	0.649	0.671	0.389	0.325	0.33	0.349	0.347	0.577	0.628	0.611	0.621	0.683	0.281	0.31	0.342	0.338	0.332	0.702	0.716	0.617	0.663	0.661	0.137	0.154	0.134	0.138	0.134	0.131	0.098	0.098	0.138
08:19:09	0.42	0.484	0.511	0.511	0.586	0.522	0.569	0.636	0.67	0.693	0.323	0.373	0.379	0.317	0.418	0.591	0.695	0.688	0.656	0.683	0.39	0.326	0.33	0.35	0.348	0.585	0.633	0.617	0.623	0.689	0.281	0.31	0.343	0.339	0.332	0.709	0.723	0.622	0.673	0.667	0.137	0.154	0.134	0.138	0.134	0.131	0.098	0.098	0.138
08:24:09	0.424	0.491	0.517	0.518	0.594	0.527	0.575	0.644	0.679	0.703	0.324	0.374	0.381	0.317	0.421	0.596	0.705	0.695	0.666	0.69	0.39	0.327	0.331	0.35	0.35	0.592	0.642	0.625	0.633	0.698	0.282	0.311	0.343	0.34	0.333	0.714	0.73	0.628	0.677	0.674	0.138	0.155	0.135	0.138	0.135	0.131	0.098	0.098	0.139
08:29:09	0.426	0.496	0.522	0.524	0.602	0.533	0.583	0.652	0.689	0.71	0.324	0.376	0.383	0.317	0.423	0.604	0.714	0.703	0.672	0.696	0.391	0.328	0.331	0.35	0.352	0.599	0.652	0.634	0.641	0.706	0.282	0.311	0.344	0.34	0.333	0.723	0.738	0.636	0.685	0.682	0.138	0.155	0.135	0.139	0.135	0.131	0.098	0.098	0.139
08:34:09	0.43	0.5	0.528	0.531	0.609	0.537	0.589	0.657	0.695	0.716	0.325	0.378	0.386	0.317	0.426	0.609	0.723	0.711	0.682	0.705	0.391	0.328	0.331	0.351	0.353	0.606	0.659	0.643	0.651	0.714	0.283	0.311	0.345	0.341	0.334	0.728	0.747	0.643	0.693	0.689	0.138	0.155	0.135	0.139	0.135	0.131	0.098	0.098	0.139
08:39:09	0.434	0.504	0.535	0.537	0.617	0.543	0.595	0.664	0.706	0.723	0.325	0.38	0.387	0.317	0.428	0.614	0.73	0.717	0.688	0.712	0.391	0.33	0.332	0.351	0.355	0.614	0.667	0.652	0.658	0.724	0.283	0.312	0.345	0.342	0.334	0.737	0.753	0.651	0.699	0.695	0.138	0.155	0.135	0.139	0.135	0.132	0.098	0.098	0.139
08:44:09	0.438	0.509	0.541	0.544	0.625	0.552	0.603	0.671	0.711	0.732	0.326	0.382	0.389	0.317	0.431	0.621	0.738	0.725	0.697	0.718	0.392	0.331	0.332	0.352	0.357	0.62	0.675	0.66	0.662	0.735	0.284	0.313	0.345	0.342	0.335	0.744	0.762	0.656	0.708	0.701	0.139	0.156	0.135	0.139	0.135	0.132	0.098	0.098	0.14
08:49:09	0.441	0.517	0.547	0.551	0.632	0.558	0.611	0.679	0.719	0.739	0.328	0.384	0.39	0.317	0.434	0.626	0.746	0.733	0.709	0.727	0.392	0.332	0.332	0.352	0.359	0.628	0.682	0.667	0.672	0.739	0.285	0.313	0.346	0.343	0.336	0.753	0.769	0.662	0.714	0.707	0.139	0.156	0.136	0.14	0.136	0.132	0.098	0.099	0.14
08:54:09	0.445	0.522	0.553	0.558	0.639	0.564	0.616	0.688	0.728	0.746	0.328	0.387	0.393	0.317	0.438	0.632	0.753	0.74	0.712	0.735	0.392	0.333	0.332	0.353	0.361	0.637	0.689	0.673	0.677	0.748	0.285	0.314	0.346	0.344	0.336	0.759	0.776	0.671	0.722	0.714	0.139	0.156	0.136	0.14	0.136	0.132	0.098	0.099	0.14
08:59:09	0.45	0.528	0.56	0.565	0.648	0.572	0.627	0.695	0.734	0.754	0.329	0.389	0.395	0.317	0.442	0.639	0.762	0.749	0.72	0.742	0.392	0.334	0.333	0.354	0.364	0.643	0.695	0.684	0.685	0.755	0.286	0.315	0.347	0.344	0.337	0.765	0.782	0.678	0.726	0.721	0.139	0.157	0.136	0.14	0.137	0.132	0.098	0.099	0.141
09:04:09	0.455	0.534	0.568	0.571	0.654	0.582	0.632	0.704	0.743	0.76	0.33	0.391	0.397	0.317	0.446	0.645	0.77	0.757	0.728	0.748	0.393	0.335	0.333	0.354	0.366	0.65	0.704	0.69	0.692	0.763	0.286	0.315	0.347	0.345	0.337	0.773	0.79	0.685	0.732	0.73	0.14	0.157	0.136	0.141	0.137	0.132	0.099	0.099	0.141
09:09:09	0.458	0.538	0.575	0.578	0.663	0.587	0.637	0.709	0.75	0.768	0.332	0.394	0.401	0.317	0.449	0.651	0.779	0.762	0.735	0.754	0.393	0.336	0.333	0.355	0.369	0.657	0.71	0.696	0.698	0.768	0.287	0.316	0.347	0.345	0.339	0.782	0.796	0.691	0.741	0.739	0.14	0.157	0.137	0.141	0.137	0.133	0.099	0.099	0.141
09:14:09	0.461	0.543	0.582	0.584	0.67	0.591	0.646	0.716	0.757	0.774	0.332	0.396	0.403	0.317	0.455	0.656	0.785	0.768	0.741	0.764	0.393	0.338	0.333	0.356	0.371	0.663	0.718	0.704	0.705	0.776	0.288	0.316	0.347	0.346	0.339	0.784	0.802	0.698	0.747	0.745	0.14	0.157	0.137	0.141	0.137	0.133	0.099	0.099	0.141
09:19:09	0.467	0.55	0.589	0.593	0.68	0.596	0.653	0.723	0.764	0.781	0.334	0.399	0.405	0.317	0.459	0.662	0.793	0.779	0.749	0.77	0.394	0.339	0.334	0.357	0.372	0.672	0.724	0.712	0.711	0.785	0.288	0.317	0.348	0.347	0.34	0.791	0.809	0.704	0.753	0.75	0.141	0.158	0.137	0.141	0.137	0.133	0.099	0.099	0.142
09:24:09	0.47	0.557	0.597	0.6	0.687	0.6	0.657	0.73	0.772	0.787	0.334	0.401	0.408	0.316	0.464	0.668	0.799	0.783	0.755	0.776	0.394	0.341	0.334	0.358	0.374	0.681	0.729	0.719	0.717	0.793	0.288	0.317	0.348	0.347	0.34	0.798	0.814	0.711	0.76	0.757	0.141	0.158	0.137	0.141	0.138	0.133	0.099	0.099	0.142
09:29:09	0.474	0.562	0.603	0.606	0.694	0.608	0.666	0.737	0.777	0.794	0.336	0.403	0.411	0.317	0.467	0.675	0.809	0.791	0.762	0.783	0.395	0.342	0.334	0.36	0.376	0.686	0.737	0.726	0.724	0.799	0.289	0.318	0.348	0.348	0.34	0.805	0.824	0.717	0.767	0.762	0.141	0.158	0.138	0.142	0.138	0.134	0.099	0.099	0.142
09:34:09	0.48	0.568	0.611	0.614	0.703	0.612	0.672	0.744	0.784	0.799	0.337	0.405	0.414	0.317	0.471	0.681	0.817	0.797	0.768	0.79	0.395	0.345	0.334	0.361	0.379	0.693	0.743	0.733	0.73	0.808	0.289	0.319	0.348	0.348	0.341	0.811	0.831	0.724	0.773	0.768	0.141	0.158	0.138	0.142	0.138	0.134	0.099	0.099	0.142
09:39:09	0.485	0.574	0.619	0.623	0.711	0.618	0.678	0.752	0.791	0.806	0.34	0.408	0.417	0.317	0.475	0.686	0.823	0.804	0.776	0.799	0.395	0.346	0.334	0.362	0.382	0.7	0.755	0.741	0.737	0.813	0.29	0.319	0.348	0.349	0.342	0.817	0.836	0.73	0.778	0.775	0.142	0.159	0.138	0.142	0.138	0.134	0.099	0.099	0.143
09:44:09	0.491	0.581	0.626	0.631	0.719	0.624	0.683	0.759	0.797	0.813	0.34	0.41	0.42	0.317	0.48	0.693	0.831	0.811	0.781	0.804	0.396	0.347	0.334	0.364	0.385	0.705	0.76	0.746	0.743	0.822	0.29	0.32	0.349	0.35	0.342	0.822	0.842	0.738	0.784	0.78	0.142	0.159	0.138	0.143	0.139	0.134	0.099	0.099	0.143
09:49:09	0.495	0.587	0.632	0.637	0.726	0.631	0.691	0.765	0.803	0.818	0.343	0.413	0.423	0.316	0.487	0.699	0.838	0.818	0.79	0.81	0.396	0.349	0.334	0.365	0.389	0.712	0.767	0.755	0.747	0.829	0.291	0.32	0.35	0.35	0.342	0.829	0.849	0.742	0.791	0.786	0.142	0.16	0.138	0.143	0.139	0.134	0.099	0.099	0.143
09:54:09	0.5	0.593	0.64	0.648	0.734	0.637	0.698	0.77	0.811	0.826	0.344	0.416	0.427	0.316	0.491	0.705	0.844	0.825	0.796	0.817	0.396	0.351	0.334	0.367	0.392	0.723	0.774	0.765	0.755	0.837	0.291	0.321	0.35	0.351	0.343	0.832	0.854	0.748	0.796	0.793	0.142	0.16	0.139	0.143	0.139	0.135	0.1	0.099	0.143
09:59:09	0.505	0.601	0.647	0.652	0.744	0.643	0.705	0.778	0.816	0.831	0.346	0.419	0.431	0.316	0.496	0.711	0.852	0.835	0.801	0.825	0.397	0.353	0.335	0.367	0.395	0.73	0.781	0.77	0.76	0.843	0.292	0.321	0.35	0.352	0.344	0.84	0.86	0.753	0.802	0.802	0.143	0.16	0.139	0.143	0.139	0.135	0.1	0.1	0.144
10:04:09	0.509	0.607	0.656	0.661	0.75	0.648	0.71	0.787	0.824	0.838	0.348	0.423	0.435	0.316	0.502	0.716	0.858	0.838	0.807	0.83	0.397	0.355	0.335	0.37	0.398	0.734	0.787	0.777	0.766	0.85	0.292	0.322	0.351	0.352	0.344	0.845	0.865	0.759	0.808	0.806	0.143	0.16	0.139	0.144	0.14	0.135	0.1	0.1	0.144
Mean MTT reduction scores							SE for MTT reduction scores
Time	Nonanal	1-pentanol	2-methyl-1-butanol	Propionic acid	Control		Time	Nonanal	1-pentanol	2-methyl-1-butanol	Propionic acid	Control
00:03:19	0.51973	0.57064	0.581855	0.583051	0.570198		00:03:19	0.0154854	0.0102866	0.0128245	0.0192089	0.0117104
00:08:19	0.525158	0.576012	0.586544	0.576086	0.569824		00:08:19	0.0163754	0.00859047	0.0148675	0.0133567	0.01185
00:13:19	0.527471	0.590462	0.607629	0.587963	0.564625		00:13:19	0.0174517	0.0096158	0.0156293	0.0121994	0.0101501
00:18:19	0.536073	0.607747	0.626379	0.5986	0.568961		00:18:19	0.0191276	0.00965467	0.0164964	0.0123928	0.010153
00:23:19	0.546613	0.626488	0.647283	0.607646	0.57402		00:23:19	0.0208168	0.0110643	0.0175756	0.0117868	0.0103422
00:28:19	0.556425	0.642182	0.666328	0.615643	0.579959		00:28:19	0.0219634	0.0126972	0.0189428	0.011245	0.0109735
00:33:19	0.568037	0.656226	0.684513	0.622818	0.58861		00:33:19	0.0229252	0.0134844	0.0206935	0.0112512	0.0113051
00:38:19	0.579487	0.672877	0.701204	0.629549	0.596458		00:38:19	0.0243132	0.0128854	0.0220897	0.0112774	0.0115116
00:43:19	0.594686	0.691529	0.717943	0.640694	0.604591		00:43:19	0.0259381	0.0125488	0.023437	0.010713	0.0117906
00:48:19	0.608713	0.702491	0.734514	0.648225	0.612232		00:48:19	0.0281389	0.0172343	0.0250552	0.0103732	0.0119325
00:53:19	0.618817	0.711384	0.754403	0.653272	0.621899		00:53:19	0.0279094	0.0194168	0.0269094	0.010578	0.0123087
00:58:19	0.627205	0.710159	0.772775	0.658776	0.631743		00:58:19	0.0285317	0.0189274	0.0274296	0.0107334	0.0124484
01:03:19	0.638699	0.720705	0.789124	0.66597	0.637124		01:03:19	0.0299954	0.0202915	0.0282843	0.0109222	0.0128143
01:08:19	0.647241	0.73056	0.804468	0.671629	0.646518		01:08:19	0.0302786	0.0208718	0.0287477	0.0111735	0.0131149
01:13:19	0.65292	0.737954	0.820249	0.676784	0.656202		01:13:19	0.0295541	0.0229692	0.0285567	0.0111262	0.0133231
01:18:19	0.662399	0.743006	0.837825	0.680161	0.664915		01:18:19	0.0321055	0.0252396	0.0295865	0.0113384	0.0135423
01:23:19	0.693101	0.745679	0.857575	0.685241	0.673408		01:23:19	0.0456721	0.0261387	0.0320308	0.0117105	0.0137198
01:28:19	0.673427	0.754012	0.86294	0.690401	0.680668		01:28:19	0.0299002	0.0272343	0.0301905	0.0117812	0.01402
01:33:19	0.678423	0.76275	0.873887	0.693797	0.691072		01:33:19	0.0292888	0.0287239	0.0269665	0.0119673	0.0151566
01:38:19	0.695067	0.772588	0.878979	0.697864	0.694657		01:38:19	0.0301789	0.0296189	0.0315608	0.0122722	0.0143785
01:43:19	0.70073	0.780459	0.888442	0.700075	0.700755		01:43:19	0.0462575	0.0300085	0.0341528	0.0123232	0.0147401
01:48:19	0.67928	0.786933	0.8899	0.704297	0.707157		01:48:19	0.0305577	0.0311072	0.0351982	0.0124616	0.0153639
01:53:19	0.684585	0.794622	0.891343	0.707462	0.709653		01:53:19	0.031639	0.0314102	0.035458	0.0128468	0.0162294
01:58:19	0.692313	0.797044	0.892218	0.709869	0.711666		01:58:19	0.0315207	0.0323124	0.0376283	0.0127692	0.0166224
02:03:19	0.697308	0.800592	0.896722	0.712852	0.719353		02:03:19	0.0305215	0.0333683	0.0394926	0.0130078	0.0179707
02:08:19	0.6982	0.808954	0.906671	0.715267	0.720997		02:08:19	0.0300297	0.033739	0.041047	0.0129653	0.0181146
02:13:19	0.698224	0.812153	0.914321	0.718358	0.715691		02:13:19	0.0299362	0.0342172	0.0419734	0.0132732	0.0173508
02:18:19	0.701771	0.817232	0.925862	0.719714	0.715588		02:18:19	0.0299854	0.034822	0.0440464	0.0134593	0.0174886
02:23:19	0.70429	0.821373	0.933409	0.722821	0.716264		02:23:19	0.0298568	0.0349744	0.0448407	0.0133014	0.0180921
02:28:19	0.705895	0.826009	0.940204	0.724523	0.720608		02:28:19	0.0296921	0.0354172	0.0456958	0.0135262	0.0187265
02:33:19	0.708823	0.828761	0.946019	0.726208	0.723011		02:33:19	0.0298363	0.0367878	0.0467579	0.0135414	0.0192301
02:38:19	0.713314	0.83228	0.951511	0.728434	0.726008		02:38:19	0.0296348	0.03741	0.0473009	0.0137528	0.0200379
02:43:19	0.717777	0.836265	0.959732	0.729433	0.729684		02:43:19	0.0297853	0.0385093	0.0484355	0.0142382	0.020481
02:48:19	0.721881	0.841341	0.966359	0.730136	0.734504		02:48:19	0.0296189	0.0392787	0.0493432	0.0143331	0.0207202
02:53:19	0.726362	0.846365	0.971892	0.732014	0.740222		02:53:19	0.0294334	0.0411039	0.0504142	0.0145191	0.0210237
02:58:19	0.732519	0.848052	0.975059	0.733685	0.742016		02:58:19	0.029364	0.0414095	0.0506331	0.0150414	0.0213115
03:03:19	0.738748	0.847041	0.977831	0.735153	0.748203		03:03:19	0.0293494	0.0406707	0.0510235	0.0150825	0.0218022
03:08:19	0.745072	0.847901	0.98245	0.735798	0.75391		03:08:19	0.0295943	0.0414104	0.0517779	0.0152067	0.0220509
03:13:19	0.750557	0.850519	0.987019	0.738383	0.760557		03:13:19	0.0296917	0.0419972	0.052657	0.0153199	0.0225305
03:18:19	0.754935	0.849129	0.991504	0.738989	0.763489		03:18:19	0.0291085	0.0420032	0.0529262	0.0158548	0.0227586
03:23:19	0.753455	0.851664	0.994516	0.739789	0.769658		03:23:19	0.0293891	0.0424049	0.0538114	0.0158347	0.0228954
03:28:19	0.760322	0.849449	0.997416	0.741556	0.770822		03:28:19	0.0290906	0.0422649	0.0536036	0.0160533	0.0227607
03:33:19	0.768697	0.852071	1.00112	0.742004	0.775856		03:33:19	0.0291671	0.0426878	0.0543091	0.0165088	0.0229886
03:38:19	0.775898	0.853019	1.00575	0.743354	0.780513		03:38:19	0.0286036	0.0431526	0.0546833	0.0163799	0.0234265
03:43:19	0.771915	0.856123	1.00969	0.743882	0.786686		03:43:19	0.0274424	0.0439568	0.0546936	0.0169172	0.0237217
03:48:19	0.77647	0.858544	1.01183	0.744629	0.791737		03:48:19	0.0277022	0.0443113	0.0547943	0.0171725	0.0240584
03:53:19	0.779777	0.860346	1.0154	0.745081	0.797309		03:53:19	0.0276808	0.0449476	0.0547029	0.0174268	0.0243969
03:58:19	0.783776	0.863633	1.01938	0.74534	0.805923		03:58:19	0.0286978	0.04602	0.0551023	0.0180556	0.0245732
04:03:19	0.790439	0.866367	1.02416	0.746486	0.815641		04:03:19	0.0284935	0.0464583	0.0546359	0.0182752	0.0245656
04:08:19	0.79577	0.866972	1.0276	0.745932	0.824943		04:08:19	0.028401	0.0466369	0.0550004	0.0187701	0.0247312
04:13:19	0.79943	0.868092	1.02916	0.746447	0.833984		04:13:19	0.0286191	0.0473402	0.0549756	0.0190834	0.0247409
04:18:19	0.80636	0.868516	1.0323	0.74609	0.841991		04:18:19	0.0290715	0.0476117	0.0548134	0.0196842	0.0249673
04:23:19	0.815254	0.869665	1.03558	0.746831	0.853059		04:23:19	0.0288636	0.0479024	0.0546364	0.0200249	0.0249205
04:28:19	0.824905	0.870961	1.03874	0.747065	0.863229		04:28:19	0.028503	0.0483846	0.0543338	0.0203977	0.0248604
04:33:19	0.830045	0.873668	1.04313	0.74625	0.872278		04:33:19	0.029677	0.0493439	0.0549877	0.0211334	0.0247528
04:38:19	0.838978	0.874651	1.04552	0.744484	0.883839		04:38:19	0.0307706	0.0501613	0.053973	0.0218177	0.0246696
04:43:19	0.848493	0.876906	1.04962	0.744577	0.894206		04:43:19	0.0310263	0.0507841	0.0541626	0.0222928	0.0243977
04:48:19	0.859977	0.877251	1.05295	0.745766	0.904563		04:48:19	0.0319973	0.0517746	0.0537337	0.0229657	0.0244167
04:53:19	0.87277	0.879829	1.05761	0.744563	0.91671		04:53:19	0.0330835	0.0524789	0.0533862	0.0236985	0.0240043
04:58:19	0.882809	0.880787	1.05802	0.742855	0.928406		04:58:19	0.0324723	0.0529337	0.0522881	0.0241907	0.02404
05:03:19	0.896852	0.882142	1.06147	0.743172	0.94072		05:03:19	0.0338066	0.0535019	0.0515347	0.0248409	0.0239195
05:08:19	0.910928	0.883046	1.06633	0.742183	0.954486		05:08:19	0.0340375	0.0540423	0.0511554	0.0255152	0.0235275
05:13:19	0.927076	0.885805	1.07094	0.741056	0.969119		05:13:19	0.03476	0.0546924	0.0511263	0.0261913	0.0234014
05:18:19	0.94115	0.886527	1.07338	0.740505	0.983541		05:18:19	0.0356176	0.0551745	0.050227	0.0265754	0.0230003
05:23:19	0.957551	0.887147	1.07514	0.738752	0.99972		05:23:19	0.0376286	0.0558782	0.0493316	0.0272412	0.0228872
05:28:19	0.975305	0.887928	1.07896	0.737157	1.01468		05:28:19	0.0394167	0.0566342	0.0488895	0.0278064	0.0226969
05:33:19	0.992752	0.887961	1.08079	0.736679	1.03244		05:33:19	0.0421254	0.0567884	0.0478638	0.0287162	0.0219476
05:38:19	1.00823	0.890267	1.08608	0.736024	1.0463		05:38:19	0.0436583	0.0576009	0.0474038	0.0292634	0.0219758
05:43:19	1.02576	0.890786	1.09021	0.734098	1.06733		05:43:19	0.0458611	0.0577125	0.0463839	0.0296692	0.0217812
05:48:19	1.04256	0.891213	1.09497	0.733378	1.08143		05:48:19	0.0482364	0.0583314	0.0464946	0.0308925	0.0212294
05:53:19	1.06265	0.892696	1.09852	0.732417	1.09824		05:53:19	0.0510691	0.0584976	0.045776	0.031258	0.0212154
05:58:19	1.08094	0.892727	1.10181	0.729861	1.11613		05:58:19	0.0542433	0.0591232	0.0447687	0.0316885	0.0210812
06:03:19	1.09549	0.893978	1.10528	0.728624	1.13816		06:03:19	0.0553747	0.0599192	0.043598	0.0324508	0.0207542
06:08:19	1.11427	0.894974	1.10955	0.727552	1.15435		06:08:19	0.0578017	0.0601154	0.0428786	0.0332204	0.020665
06:13:19	1.13652	0.896114	1.11213	0.726474	1.17812		06:13:19	0.0611174	0.0607686	0.0416524	0.0335762	0.020545
06:18:19	1.15077	0.89715	1.11489	0.724739	1.19666		06:18:19	0.0623905	0.0616214	0.0403587	0.0341192	0.0204168
06:23:19	1.17317	0.898467	1.11776	0.722869	1.21656		06:23:19	0.065964	0.0621025	0.0396368	0.0349944	0.0205699
06:28:19	1.19511	0.89909	1.12219	0.721477	1.23427		06:28:19	0.0690127	0.062441	0.0386298	0.035669	0.0211109
06:33:19	1.20803	0.899966	1.12386	0.718848	1.25612		06:33:19	0.0699634	0.0628471	0.0377957	0.036243	0.020746
06:38:19	1.23383	0.901937	1.1308	0.719487	1.27567		06:38:19	0.0733932	0.0632144	0.0373742	0.0372155	0.0213418
06:43:19	1.2541	0.903678	1.13616	0.717352	1.29696		06:43:19	0.0761576	0.0642303	0.036993	0.0375963	0.0219634
06:48:19	1.27214	0.90393	1.14235	0.714405	1.31537		06:48:19	0.0773513	0.0644307	0.0367809	0.0384352	0.0219211
06:53:19	1.28446	0.903572	1.14961	0.712897	1.33493		06:53:19	0.0790294	0.0648813	0.03719	0.0388594	0.0225869
06:58:19	1.31179	0.905647	1.15675	0.712175	1.35453		06:58:19	0.0827128	0.0655411	0.0372011	0.039832	0.0232767
07:03:19	1.32388	0.905348	1.16203	0.709975	1.37187		07:03:19	0.0830645	0.0659375	0.0366022	0.0400514	0.0236961
07:08:19	1.34126	0.907724	1.16792	0.707912	1.39116		07:08:19	0.0846183	0.0666631	0.0368827	0.0407483	0.0246086
07:13:19	1.35783	0.910096	1.1777	0.706177	1.40743		07:13:19	0.0876711	0.0671536	0.0365024	0.0414773	0.025766
07:18:19	1.37145	0.914109	1.18336	0.704038	1.42312		07:18:19	0.0891279	0.0678981	0.0362578	0.0423444	0.0266155
07:23:19	1.38795	0.913899	1.19164	0.703479	1.44095		07:23:19	0.0911318	0.0685964	0.0360237	0.0429414	0.0277756
07:28:19	1.40284	0.916111	1.19827	0.700712	1.45662		07:28:19	0.0927729	0.0689216	0.0363873	0.0434827	0.028747
07:33:19	1.41783	0.91959	1.20498	0.699555	1.46895		07:33:19	0.0948501	0.0697601	0.0363405	0.0443167	0.0298356
07:38:19	1.42868	0.922735	1.2103	0.697833	1.48332		07:38:19	0.0961327	0.0705648	0.0364937	0.0447378	0.0313739
07:43:19	1.44208	0.924271	1.21774	0.695467	1.49381		07:43:19	0.097921	0.0711529	0.0353155	0.0454827	0.0323129
07:48:19	1.45063	0.927108	1.22794	0.694128	1.50549		07:48:19	0.0989069	0.0718394	0.0358574	0.0460998	0.0340146
07:53:19	1.46706	0.930878	1.2338	0.693632	1.51579		07:53:19	0.102041	0.0729631	0.0353117	0.0468663	0.0352449
07:58:19	1.46993	0.932688	1.23758	0.690684	1.52551		07:58:19	0.102245	0.0736399	0.0352974	0.0473839	0.0365241
08:03:19	1.4811	0.937076	1.24482	0.68997	1.53714		08:03:19	0.103599	0.074905	0.0356123	0.047788	0.0386174
08:08:19	1.48585	0.939867	1.24976	0.687627	1.54194		08:08:19	0.104164	0.075733	0.0353107	0.048558	0.0395329
08:13:19	1.49443	0.945051	1.25664	0.686898	1.54933		08:13:19	0.104827	0.0769574	0.036137	0.0490405	0.0411325
08:18:19	1.49914	0.949814	1.26239	0.684961	1.55471		08:18:19	0.106577	0.0785348	0.0355797	0.0497841	0.0426345
08:23:19	1.50083	0.953332	1.26361	0.683334	1.5604		08:23:19	0.106946	0.0790866	0.0361463	0.0504623	0.0440671
08:28:19	1.50548	0.957834	1.26902	0.682711	1.56613		08:28:19	0.107911	0.079932	0.0359704	0.0507666	0.0456679
08:33:19	1.50901	0.962028	1.27398	0.681041	1.57009		08:33:19	0.108346	0.0810404	0.0366911	0.0516138	0.0469144
08:38:19	1.51414	0.970134	1.27585	0.679014	1.57413		08:38:19	0.109427	0.0835463	0.0366181	0.0522738	0.0486231
08:43:19	1.51624	0.974884	1.28101	0.676951	1.57755		08:43:19	0.109691	0.0843043	0.0375909	0.0527396	0.0498851
08:48:19	1.51887	0.980866	1.28502	0.675815	1.58067		08:48:19	0.110477	0.0856012	0.0383557	0.0534766	0.0512898
08:53:19	1.51703	0.985931	1.28746	0.674008	1.58343		08:53:19	0.110632	0.0872762	0.0392243	0.0538142	0.0526845
08:58:19	1.51673	0.992236	1.28915	0.671744	1.58445		08:58:19	0.110807	0.0890557	0.0396717	0.0547708	0.0538927
09:03:19	1.51699	0.99722	1.29552	0.67107	1.5865		09:03:19	0.111526	0.0901671	0.0415787	0.0553919	0.0551448
09:08:19	1.51835	1.00436	1.29416	0.668608	1.58518		09:08:19	0.111694	0.0920963	0.0415532	0.0557707	0.0559208
09:13:19	1.51959	1.0094	1.29654	0.667662	1.58652		09:13:19	0.112504	0.0938716	0.0425001	0.0562591	0.0572937
09:18:19	1.51902	1.01706	1.29755	0.666994	1.58564		09:18:19	0.112383	0.0958312	0.0436403	0.0566746	0.0582104
09:23:19	1.51359	1.02393	1.29909	0.665414	1.58427		09:23:19	0.11244	0.0981177	0.0450807	0.0573598	0.0590559
09:28:19	1.51415	1.02949	1.30006	0.664141	1.58279		09:28:19	0.113033	0.0992615	0.046398	0.0577936	0.0599196
09:33:19	1.51496	1.03744	1.30086	0.662274	1.5811		09:33:19	0.113661	0.101506	0.0476299	0.0587304	0.0607237
09:38:19	1.51051	1.04745	1.30335	0.660849	1.58017		09:38:19	0.11345	0.104579	0.0491353	0.0590049	0.0617531
09:43:19	1.5089	1.05221	1.3035	0.659865	1.57872		09:43:19	0.113733	0.105723	0.0507787	0.0594916	0.0626122
09:48:19	1.50671	1.06111	1.30792	0.657944	1.57503		09:48:19	0.113967	0.108232	0.052717	0.0599315	0.0631823
09:53:19	1.50609	1.06794	1.3103	0.657407	1.57301		09:53:19	0.114744	0.110947	0.0545161	0.060682	0.0639496
09:58:19	1.50361	1.07565	1.30649	0.655607	1.5698		09:58:19	0.114938	0.113614	0.055257	0.0610284	0.0643717
10:03:19	1.5001	1.08135	1.30916	0.654563	1.5661		10:03:19	0.114896	0.115481	0.0569584	0.0613046	0.0648951
[truncated: 1 more columns]
